# Supplementary material for: The changing landscape of phase II/III metastatic sarcoma clinical trials—analysis of ClinicalTrials.gov
Source: BMC Cancer. 2018 Dec 13;18:1251. doi: 10.1186/s12885-018-5163-2 (PMC6293634; doi:10.1186/s12885-018-5163-2)
Supplement: Supplementary file 1 — Information of 277 eligible Trials with ClinicalTrials.gov identification numbers in this study. (XLSX 96 kb) [file 12885_2018_5163_MOESM1_ESM.xlsx]

## Sheet: Sheet1
Rank	Title	Interventions	Recruitment	Study Results	Conditions	Interventions	Sponsor/Collaborators	funding	funding	Age	Phases	Enrollment	Study Types	Study Designs		Start Date	Completion Date	Outcome Measures		URL
302	Ecteinascidin 743 in Treating Patients With Advanced Soft Tissue Sarcoma	Drug: trabectedin	Completed	No Results Available	Brain and Central Nervous System Tumors|Endometrial Cancer|Gastrointestinal Stromal Tumor|Ovarian Cancer|Sarcoma|Small Intestine Cancer	Drug: trabectedin	European Organisation for Research and Treatment of Cancer - EORTC	other	other	18 Years and older 聽 (Adult, Senior)	Phase 2	132	Interventional	Primary Purpose: Treatment		2004-06-03	2012-09-24	response rate		https://ClinicalTrials.gov/show/NCT00003939
89	Study of Nivolumab With or Without Pazopanib in Metastatic or Unresectable Soft Tissue Sarcomas	Biological: Nivolumab|Drug: Pazopanib	Not yet recruiting	No Results Available	Soft Tissue Sarcomas	Biological: Nivolumab|Drug: Pazopanib	New York University School of Medicine|Bristol-Myers Squibb	Other|Industry	other	18 Years to 100 Years 聽 (Adult, Senior)	Phase 2	79	Interventional	Allocation: Randomized|Intervention Model: Parallel Assignment|Masking: No masking|Primary Purpose: Treatment		2017-10-01	2022-06-01	Progression-free survival (PFS) at 6 months for nivolumab alone or nivolumab in combination with pazopanib|Measure of Tolerability|Overall Response Rate|Median Progression Free Overall Survival (OS)		https://ClinicalTrials.gov/show/NCT03149120
322	Phase II Trial of Ribociclib and Everolimus in Advanced Dedifferentiated Liposarcoma (DDL) and Leiomyosarcoma (LMS)	Drug: Ribociclib|Drug: Everolimus	Not yet recruiting	No Results Available	Soft Tissue Sarcoma	Drug: Ribociclib|Drug: Everolimus	Fox Chase Cancer Center	Other|Industry	other	18 Years and older 聽 (Adult, Senior)	Phase 2	48	Interventional	Allocation: Non-Randomized|Intervention Model: Parallel Assignment|Masking: No masking|Primary Purpose: Treatment		2017-09-01	2019-05-01	Antitumor activity of Ribociclib in combination with Everolimus in advanced LMS or DDL|Objective response rate (ORR)|Progression-free survival (PFS)|Overall survival (OS)|Number of participants with treatment-related adverse events		https://ClinicalTrials.gov/show/NCT03114527
159	Use of Propranolol Hydrochloride in the Treatment of Metastatic STS	Drug: Propranolol Hydrochloride|Drug: Doxorubicin	Not yet recruiting	No Results Available	Malignant Soft Tissue Sarcoma	Drug: Propranolol Hydrochloride|Drug: Doxorubicin	Ain Shams University	Other	other	19 Years and older 聽 (Adult, Senior)	Phase 2	50	Interventional	Intervention Model: Single Group Assignment|Masking: No masking|Primary Purpose: Treatment		2017-08-30	2019-08-30	Progression Free Survival|Overall Survival		https://ClinicalTrials.gov/show/NCT03108300
489	A Study of Nivolumab in Selected Uterine Cancer Patients	Drug: Nivolumab	Recruiting	No Results Available	Uterine Cancer|Endometrial Carcinoma|Carcinosarcoma|Leiomyosarcoma|Undifferentiated Sarcoma|High Grade Endometrial Stromal Sarcoma	Drug: Nivolumab	Memorial Sloan Kettering Cancer Center|Bristol-Myers Squibb	Other|Industry	other	18 Years and older 聽 (Adult, Senior)	Phase 2	40	Interventional	Intervention Model: Single Group Assignment|Masking: No masking|Primary Purpose: Treatment		2017-08-03	2020-08-01	Progression-Free Survival		https://ClinicalTrials.gov/show/NCT03241745
380	Nivolumab (Opdivo庐) Plus ABI-009 (Nab-rapamycin) for Advanced Sarcoma	Drug: Nab-Rapamycin|Biological: Nivolumab	Not yet recruiting	No Results Available	Undifferentiated Pleomorphic Sarcoma|Liposarcoma|Chondrosarcoma|Osteosarcoma|Ewing Sarcoma	Drug: Nab-Rapamycin|Biological: Nivolumab	Sarcoma Oncology Research Center, LLC|Aadi, LLC	Other|Industry	other	18 Years and older 聽 (Adult, Senior)	Phase 1|Phase 2	40	Interventional	Intervention Model: Single Group Assignment|Masking: No masking|Primary Purpose: Treatment		2017-08-01	2020-04-01	Maximum tolerated dose|Disease control rate|Progression free survival|Overall survival		https://ClinicalTrials.gov/show/NCT03190174
126	Ph II Nintedanib or Intravenous Ifosfamide Advanced Metastatic STS Failed on Imatinib and Sunitinib	Drug: Nintedanib|Drug: Ifosfamide	Recruiting	No Results Available	Sarcoma, Soft Tissue	Drug: Nintedanib|Drug: Ifosfamide	European Organisation for Research and Treatment of Cancer - EORTC|Boehringer Ingelheim	Other|Industry	other	18 Years and older 聽 (Adult, Senior)	Phase 2	185	Interventional	Allocation: Randomized|Intervention Model: Parallel Assignment|Masking: No masking|Primary Purpose: Treatment		2017-07-07	2022-01-01	progression-free survival (PFS)|Progression-free survival rate at 12 weeks (binary)|Overall survival|Objective response rate|Clinical benefit rate|Response duration|Total duration of treatment with nintedanib (including treatment beyond RECIST progression)|Safety (Common Toxicity Criteria CTCAE 4.0)|Health related quality of life (QLQ-C30)|Health economics (EQ-5D-5L, health care resource utilitie…		https://ClinicalTrials.gov/show/NCT02808247
253	Pembrolizumab and Gemcitabine Chemotherapy in Leiomyosarcoma and Undifferentiated Pleomorphic Sarcoma	Drug: Pembrolizumab|Drug: Gemcitabine	Not yet recruiting	No Results Available	Sarcoma	Drug: Pembrolizumab|Drug: Gemcitabine	Royal Marsden NHS Foundation Trust|Merck Sharp & Dohme Corp.	Other|Industry	other	18 Years to 99 Years 聽 (Adult, Senior)	Phase 1|Phase 2	24	Interventional	Intervention Model: Single Group Assignment|Masking: No masking|Primary Purpose: Other		2017-07-01	2019-01-01	preliminary evaluation of response by using RECIST v1.1|Immunophenotyping of biopsies (FFPE samples, density and phenotype of tumour infiltrating lymphocytes途 CD3+, CD8+, CD45, FoxP3 and PD1)|Location of tumour infiltrating lymphocytes (proximity to tumour cells and location relative to the microvasculature途 Prototype analysis software at ICR)|Response stratification according to tumour PD-L1 exp…		https://ClinicalTrials.gov/show/NCT03123276
274	Dose-Escalation and Expansion Trial of NC-6300 in Patients With Advanced Solid Tumors or Soft Tissue Sarcoma	Drug: NC 6300	Not yet recruiting	No Results Available	Solid Tumor|Soft Tissue Sarcoma|Metastatic Sarcoma|Sarcoma	Drug: NC 6300	NanoCarrier Co., Ltd.	Industry	Industry	18 Years to 80 Years 聽 (Adult, Senior)	Phase 1|Phase 2	150	Interventional	Intervention Model: Single Group Assignment|Masking: No masking|Primary Purpose: Treatment		2017-07-01	2020-07-01	MTD dose of NC-6300|RPII dose of NC-6300|Safety as measured by incidence and severity of TEAEs and laboratory anomalies|Change in quality of life as measured by EORTC QLQ-C30		https://ClinicalTrials.gov/show/NCT03168061
169	A Phase III Trial of Anlotinib in Metastatic or Advanced Alveolar Soft Part Sarcoma, Leiomyosarcoma and Synovial Sarcoma	Drug: AL 3818|Drug: Dacarbazine	Recruiting	No Results Available	Alveolar Soft Part Sarcoma|Leiomyosarcoma|Synovial Sarcoma|Soft-Tissue Sarcoma	Drug: AL 3818|Drug: Dacarbazine	Advenchen Laboratories, LLC	Industry	Industry	18 Years and older 聽 (Adult, Senior)	Phase 3	216	Interventional	Allocation: Randomized|Intervention Model: Crossover Assignment|Masking: No masking|Primary Purpose: Treatment		2017-06-15	2021-08-01	Objective Response Rate (ORR) (ASPS)|Progression Free Survival (PFS) (LMS/SS)|Duration of Response (DOR) (ASPS)|Objective Response Rate (ORR) (LMS/SS)|Overall Survival (OS) (LMS/SS)		https://ClinicalTrials.gov/show/NCT03016819
529	Sirolimus Versus Sirolimus Plus Prednisolone for Kaposiform Hemangioendothelioma With Kasabach-Merritt Syndrome	Drug: Sirolimus|Drug: Prednisolone	Recruiting	No Results Available	Kaposiform Hemangioendothelioma|Kasabach Merritt Phenomenon	Drug: Sirolimus|Drug: Prednisolone	West China Hospital	Other	other	up to 18 Years 聽 (Child, Adult)	Phase 2	30	Interventional	Allocation: Randomized|Intervention Model: Parallel Assignment|Masking: No masking|Primary Purpose: Treatment		2017-06-01	2020-01-01	The changes of platelet counts|The changes of fibrinogen levels|The changes in KHE volume|The changes in the patient's symptoms and/or complications.|Frequency of adverse events|Change in blood biomarkers|Quality of life (QOL) in patients.|Measuring the impact of KHE on family functioning.		https://ClinicalTrials.gov/show/NCT03188068
558	A Study of Pembrolizumab in Patients With Relapsed Or Metastatic Osteosarcoma Not Eligible for Curative Surgery	Drug: Pembrolizumab	Recruiting	No Results Available	Osteosarcoma	Drug: Pembrolizumab	Oslo University Hospital|Italian Sarcoma Group|Merck Sharp & Dohme Corp.	Other|Industry	other	18 Years and older 聽 (Adult, Senior)	Phase 2	25	Interventional	Intervention Model: Single Group Assignment|Masking: No masking|Primary Purpose: Treatment		2017-05-30	2023-12-01	Clinical benefit rate|Overall response rate (ORR)|Progression-free survival (PFS)|Response rate by immune-related Response Criteria (ir-RC)|Overall survival (OS)|Number and type of Adverse Events related to pembrolizumab treatment in osteosarcoma patients as assessed by CTCAE v4.0|Health-related quality of life changes using EORTC QLQ-C30		https://ClinicalTrials.gov/show/NCT03013127
166	A Two-part Phase IIb Trial of Vigil in Ewing's Sarcoma	Biological: Vigil|Drug: Temozolomide|Drug: Irinotecan	Recruiting	No Results Available	Ewing's Sarcoma	Biological: Vigil|Drug: Temozolomide|Drug: Irinotecan	Gradalis, Inc.	Industry	Industry	2 Years and older 聽 (Child, Adult, Senior)	Phase 2	9	Interventional	Intervention Model: Single Group Assignment|Masking: No masking|Primary Purpose: Treatment		2017-05-25	2018-12-01	Adverse Events, Laboratory Assessments and Physical Examinations|纬IFN ELISPOT conversion rate from Blood Collected		https://ClinicalTrials.gov/show/NCT02511132
62	Endostar Combined With Chemotherapy for Stage 鈪?Soft Tissue Sarcoma	Drug: Endostar|Drug: Placebo|Drug: AIM regimen / GT regimen	Recruiting	No Results Available	Soft Tissue Sarcoma, Adult, Stage IIB	Drug: Endostar|Drug: Placebo|Drug: AIM regimen / GT regimen	Tianjin Medical University Cancer Institute and Hospital	other	other	18 Years to 75 Years 聽 (Adult, Senior)	Phase 2	150	Interventional	Allocation: Randomized|Intervention Model: Parallel Assignment|Masking: Participant, Investigator|Primary Purpose: Treatment		2017-05-01	2019-05-01	Progression-free survival (PFS)|Disease control rate(DCR锛?https://ClinicalTrials.gov/show/NCT03121833
150	Mesylate Apatinib for Stage 鈪?STS After Failure of Chemotherapy	Drug: Apatinib	Recruiting	No Results Available	Soft Tissue Sarcoma, Adult, Stage II	Drug: Apatinib	Tianjin Medical University Cancer Institute and Hospital|Zhejiang Cancer Hospital|Gansu Cancer Hospital|Liaoning Tumor Hospital & Institute|Fudan University	other	other	18 Years to 70 Years 聽 (Adult, Senior)	Phase 2	80	Interventional	Intervention Model: Single Group Assignment|Masking: No masking|Primary Purpose: Treatment		2017-05-01	2019-05-01	Progression-free survival (PFS)|Disease control rate(DCR锛墊Objective tumor response rate(ORR)|Overall survival(OS)|Adverse Events(AEs)		https://ClinicalTrials.gov/show/NCT03121846
213	QUILT-3.031: AMG 337 in Subjects With Advanced or Metastatic Clear Cell Sarcoma	Drug: AMG 337	Not yet recruiting	No Results Available	Clear Cell Sarcoma	Drug: AMG 337	NantPharma, LLC	Industry	Industry	16 Years and older 聽 (Child, Adult, Senior)	Phase 2	10	Interventional	Intervention Model: Single Group Assignment|Masking: No masking|Primary Purpose: Treatment		2017-05-01	2019-12-01	Phase 2 Primary Endpoint - Objective Response Rate (ORR)|Phase 2 Secondary Endpoint - Incidence of Treatment-Emergent Adverse Events (Safety And Tolerability)|Phase 2 Secondary Endpoint - Progression-free Survival (PFS)|Phase 2 Secondary Endpoint - Overall Survival (OS)|Phase 2 Secondary Endpoint - Duration of Response|Phase 2 Secondary Endpoint - Disease Control Rate		https://ClinicalTrials.gov/show/NCT03132155
214	Safety, Tolerability, and Efficacy of Doxorubicin and Pembrolizumab for Sarcoma	Drug: Pembrolizumab|Drug: Doxorubicin	Recruiting	No Results Available	Soft Tissue Sarcoma, Adult|Soft Tissue Sarcoma, Child	Drug: Pembrolizumab|Drug: Doxorubicin	Edward Kim|Merck Sharp & Dohme Corp.|Carolinas Healthcare System	Other|Industry	other	12 Years and older 聽 (Child, Adult, Senior)	Phase 2	30	Interventional	Intervention Model: Single Group Assignment|Masking: No masking|Primary Purpose: Treatment		2017-05-01	2019-02-01	Toxicity rate|Survival - OS|Survival - PFS|Response - ORR|Response - DoR		https://ClinicalTrials.gov/show/NCT03056001
212	A Phase 2 Study of Anti-PD-L1 Antibody Atezolizumab in Alveolar Soft Part Sarcoma	Drug: Atezolizumab	Recruiting	No Results Available	Alveolar Soft Part Sarcoma	Drug: Atezolizumab	National Cancer Institute (NCI)|National Institutes of Health Clinical Center (CC)	NIH	NIH	6 Years to 120 Years 聽 (Child, Adult, Senior)	Phase 2	16	Interventional	Intervention Model: Single Group Assignment|Masking: No masking|Primary Purpose: Treatment		2017-04-25	2018-10-19	Objective response rate (ORR)|Duration of response|Progression-free survival|Compare the RECIST v 1.1 vs the immune-related response criteria (irRC) in patients with ASPS on atezolizumab|correlate response with expression of potential immune biomarkers in paired biopsies		https://ClinicalTrials.gov/show/NCT03141684
665	Avelumab and Trabectedin in Treating Patients With Liposarcoma or Leiomyosarcoma That is Metastatic or Cannot Be Removed by Surgery	Drug: Avelumab|Other: Laboratory Biomarker Analysis|Drug: Trabectedin	Not yet recruiting	No Results Available	Metastatic Leiomyosarcoma|Metastatic Liposarcoma	Drug: Avelumab|Other: Laboratory Biomarker Analysis|Drug: Trabectedin	Fred Hutchinson Cancer Research Center|National Cancer Institute (NCI)	Other|NIH	other	18 Years and older 聽 (Adult, Senior)	Phase 1|Phase 2	28	Interventional	Intervention Model: Single Group Assignment|Masking: No masking|Primary Purpose: Treatment		2017-04-15	2020-03-15	Incidence of adverse events|Time to response|Duration of response|Progression-free survival|Complete response rate (CR)|Partial response rate (PR)|Stable disease (SD)|Clinical benefit rate (percentage of patients who achieve CR+PR+SD)|Overall survival		https://ClinicalTrials.gov/show/NCT03074318
250	Trabectedin, Ipilimumab and Nivolumab as First Line Treatment for Advanced Soft Tissue Sarcoma	Drug: Trabectedin|Drug: Ipilimumab|Drug: Nivolumab	Recruiting	No Results Available	Advanced Soft Tissue Sarcoma|Metastatic Soft Tissue Sarcoma	Drug: Trabectedin|Drug: Ipilimumab|Drug: Nivolumab	Sarcoma Oncology Research Center, LLC|Bristol-Myers Squibb	Other|Industry	other	18 Years and older 聽 (Adult, Senior)	Phase 1|Phase 2	45	Interventional	Intervention Model: Single Group Assignment|Masking: No masking|Primary Purpose: Treatment		2017-04-13	2020-08-31	Maximum tolerated dose|Objective response rate (ORR), disease control rate (DCR)|Progression free survival (PFS), 6 month PFS rate|Overall survival (OS), 6 month OS rate		https://ClinicalTrials.gov/show/NCT03138161
300	Apatinib Second Line Treatment for Advanced Osteosarcoma and Soft Tissue Sarcomas ,Openting ,Single Center, One-armed Clinical Study.	Drug: Apatinib	Recruiting	No Results Available	Osteosarcoma, Advanced	Drug: Apatinib	Henan Cancer Hospital|Jiangsu HengRui Medicine Co., Ltd.	Other|Industry	other	18 Years to 70 Years 聽 (Adult, Senior)	Phase 2	40	Interventional	Intervention Model: Single Group Assignment|Masking: No masking|Primary Purpose: Treatment		2017-04-11	2019-04-11	progress free survival|overall survival		https://ClinicalTrials.gov/show/NCT03163381
157	Trabectedin Maintenance Post 1st-line in STS	Drug: Trabectedin	Not yet recruiting	No Results Available	Sarcoma, Soft Tissue	Drug: Trabectedin	European Organisation for Research and Treatment of Cancer - EORTC|PharmaMar	Other|Industry	other	18 Years and older 聽 (Adult, Senior)	Phase 3	90	Interventional	Allocation: Randomized|Intervention Model: Parallel Assignment|Masking: Open Label|Primary Purpose: Treatment		2017-04-01	2020-04-01	progression-free survival|Safety and tolerability (Common Toxicity Criteria CTCAE 4.0)|Overall survival|Time to second progression (PFS2)|Health related quality of life (QLQ-C30)		https://ClinicalTrials.gov/show/NCT02929394
228	Apatinib for Advanced Soft Tissue Sarcoma Patients: a Phase 2, Multicenter Trial	Drug: Apatinib	Recruiting	No Results Available	Soft Tissue Sarcoma Adult|Advanced Cancer	Drug: Apatinib	Peking University People's Hospital|Peking University Shougang Hospital|Peking University International Hospital	Other	other	16 Years and older 聽 (Child, Adult, Senior)	Phase 2	37	Interventional	Intervention Model: Single Group Assignment|Masking: No masking|Primary Purpose: Treatment		2017-04-01	2019-11-30	Objective Response Rate (ORR)|Duration of Response (DR)|Progression-Free Survival(PFS)|Overall Survival(OS)		https://ClinicalTrials.gov/show/NCT03104335
86	Phase II Multicenter Trial of Palbociclib in Second Line of Advanced Sarcomas With CDK4 Overexpression.	Drug: Palbociclib	Recruiting	No Results Available	Sarcoma|Advanced Cancer	Drug: Palbociclib	Grupo Espanol de Investigacion en Sarcomas	Other	other	18 Years to 80 Years 聽 (Adult, Senior)	Phase 2	38	Interventional	Intervention Model: Single Group Assignment|Masking: No masking|Primary Purpose: Treatment		2017-03-31	2019-12-31	Progression free survival (PFS) rate|Objective response rate (ORR)|Efficacy measures through response according to Choi criteria measured through response according to Choi criteria:|Efficacy measured through median PFS.|Efficacy measured through PFS rate at 3 months.|Overall survival (OS)|Clinical Benefit Rate (CBR)|Palbociclib safety profile		https://ClinicalTrials.gov/show/NCT03242382
51	A Study of Talimogene Laherparepvec (T-VEC) in Combination With Pembrolizumab in Patients With Metastatic and/or Locally Advanced Sarcoma	Drug: Talimogene Laherparepvec (T-VEC)|Drug: Pembrolizumab	Recruiting	No Results Available	Sarcoma	Drug: Talimogene Laherparepvec (T-VEC)|Drug: Pembrolizumab	Memorial Sloan Kettering Cancer Center|Amgen|Merck Sharp & Dohme Corp.	Other|Industry	other	18 Years and older 聽 (Adult, Senior)	Phase 2	26	Interventional	Intervention Model: Single Group Assignment|Masking: No masking|Primary Purpose: Treatment		2017-03-03	2020-03-01	best objective response rate		https://ClinicalTrials.gov/show/NCT03069378
217	Atezolizumab in Treating Patients With Newly Diagnosed and Metastatic Alveolar Soft Part Sarcoma That Cannot Be Removed by Surgery	Drug: Atezolizumab|Other: Laboratory Biomarker Analysis|Other: Pharmacological Study	Recruiting	No Results Available	Metastatic Alveolar Soft Part Sarcoma	Drug: Atezolizumab|Other: Laboratory Biomarker Analysis|Other: Pharmacological Study	National Cancer Institute (NCI)	NIH	NIH	6 Years and older 聽 (Child, Adult, Senior)	Phase 2	26	Interventional	Intervention Model: Single Group Assignment|Masking: No masking|Primary Purpose: Treatment		2017-03-03	2018-12-01	Objective response rate evaluated using Response Evaluation Criteria in Solid Tumors version 1.1|Duration of response using Response Evaluation Criteria in Solid Tumors version 1.1|Immune-related response evaluated by immune-related criteria|Imune biomarkers in paired biopsies|Progression free survival evaluated using Response Evaluation Criteria in Solid Tumors version 1.1		https://ClinicalTrials.gov/show/NCT03233698
156	A Phase II Study of Apatinib in STS Patients	Drug: apatinib	Not yet recruiting	No Results Available	Soft Tissue Sarcoma	Drug: apatinib	Shanghai Jiao Tong University Affiliated Sixth People鈥檚 Hospital	Other	other	18 Years to 70 Years 聽 (Adult, Senior)	Phase 2	53	Interventional	Intervention Model: Single Group Assignment|Masking: No masking|Primary Purpose: Treatment		2017-03-01	2018-09-01	6 months PFS rate		https://ClinicalTrials.gov/show/NCT03064243
73	Study of TAK-228 (MLN0128) in Soft Tissue Sarcomas	Drug: TAK-228	Recruiting	No Results Available	Soft-tissue Sarcoma	Drug: TAK-228	Fox Chase Cancer Center	Other	other	18 Years and older 聽 (Adult, Senior)	Phase 2	33	Interventional	Intervention Model: Single Group Assignment|Masking: No masking|Primary Purpose: Treatment		2017-02-21	2019-09-01	The progression free survival rate with TAK-228 in sarcoma patients with PI3K/AKT/mTOR pathway dysregulation|The rate of toxicity of TAK-228 in this patient population as per Common Terminology Criteria for Adverse Events (CTCAE)v4.03 criteria.|The objective response rate (ORR) of TAK-228 in this patient population.|progression free survival in this patient population.|overall survival rate in th…		https://ClinicalTrials.gov/show/NCT02987959
617	A RANDOMIZED PHASE 3 TRIAL OF TRC105 AND PAZOPANIB VERSUS PAZOPANIB ALONE IN PATIENTS WITH ADVANCED ANGIOSARCOMA	Biological: TRC105|Drug: Votrient	Recruiting	No Results Available	Advanced Angiosarcoma	Biological: TRC105|Drug: Votrient	Tracon Pharmaceuticals Inc.	Industry	Industry	12 Years and older 聽 (Child, Adult, Senior)	Phase 3	124	Interventional	Allocation: Randomized|Intervention Model: Parallel Assignment|Masking: No masking|Primary Purpose: Treatment		2017-02-13	2018-12-01	To compare PFS of TRC105 and pazopanib vs single agent pazopanib in patients with unresectable angiosarcoma|To compare the objective response rate (ORR) of TRC105 and pazopanib vs single agent pazopanib in patients with unresectable angiosarcoma|To compare overall survival (OS) of TRC105 and pazopanib vs single agent pazopanib in patients with unresectable angiosarcoma|To assess the overall safet…		https://ClinicalTrials.gov/show/NCT02979899
672	Clinical Trial Evaluating Metronomic Chemotherapy in Patients With Metastatic Osteosarcoma	Drug: Cyclophosphamide|Drug: Methotrexate	Recruiting	No Results Available	Osteosarcoma	Drug: Cyclophosphamide|Drug: Methotrexate	Grupo de Apoio ao Adolescente e a Crianca com Cancer	Other	other	up to 30 Years 聽 (Child, Adult)	Phase 2	158	Interventional	Allocation: Randomized|Intervention Model: Parallel Assignment|Masking: No masking|Primary Purpose: Treatment		2017-01-02	2022-01-31	Efficacy and toxicity of adding metronomic therapy in disease event-free survival.|Efficacy and toxicity of adding metronomic therapy in overall survival|Cardiotoxicity (occurrence of cardiotoxicity)|Immunohistochemistry (expression of VEGF)		https://ClinicalTrials.gov/show/NCT03063983
278	A Phase II of Nivolumab Plus Ipilimumab in Non-resectable Sarcoma and Endometrial Carcinoma	Drug: Ipilimumab|Drug: Nivolumab	Not yet recruiting	No Results Available	Soft Tissue Sarcoma|Bone Sarcoma|Chondrosarcoma|Gastrointestinal Stromal Sarcoma|Ewing's Tumor Metastatic|Ewing's Tumor Recurrent|Osteosarcoma|Desmoplastic Small Round Cell Tumor	Drug: Ipilimumab|Drug: Nivolumab	Assaf-Harofeh Medical Center	Other	other	18 Years and older 聽 (Adult, Senior)	Phase 2	60	Interventional	Intervention Model: Single Group Assignment|Masking: Open Label|Primary Purpose: Treatment		2017-01-01	2020-12-01	Response to therapy as evaluated by RECIST 1.1|Median Progression-free survival (PFS)|Progression-free survival (PFS) assessed at 12 weeks|Progression-free survival (PFS) assessed at 24 weeks|overall survival		https://ClinicalTrials.gov/show/NCT02982486
590	Study Comparing Efficacy of Doxorubicin With Trabectedin Followed by Trabectedin Versus Doxorubicine in Patients With Leiomyosarcoma	Drug: Doxorubicin|Drug: Trabectedin	Not yet recruiting	No Results Available	Uterine or Soft Tissue Leiomyosarcoma	Drug: Doxorubicin|Drug: Trabectedin	Gustave Roussy, Cancer Campus, Grand Paris	Other	other	18 Years and older 聽 (Adult, Senior)	Phase 3	150	Interventional	Allocation: Randomized|Intervention Model: Parallel Assignment|Masking: Open Label|Primary Purpose: Treatment		2017-01-01	2020-12-01	Progression free Survival		https://ClinicalTrials.gov/show/NCT02997358
229	Pembrolizumab and Doxorubicin Hydrochloride in Treating Patients With Sarcoma That is Metastatic or Cannot Be Removed by Surgery	Drug: Doxorubicin Hydrochloride|Other: Laboratory Biomarker Analysis|Biological: Pembrolizumab	Recruiting	No Results Available	Sarcoma	Drug: Doxorubicin Hydrochloride|Other: Laboratory Biomarker Analysis|Biological: Pembrolizumab	Fred Hutchinson Cancer Research Center|National Cancer Institute (NCI)	Other|NIH	other	18 Years and older 聽 (Adult, Senior)	Phase 1|Phase 2	47	Interventional	Intervention Model: Single Group Assignment|Masking: Open Label|Primary Purpose: Treatment		2016-12-01	null	Maximum tolerated dose of doxorubicin hydrochloride together with pembrolizumab according to the National Cancer Institute (NCI) Common Terminology for Adverse Events (CTCAE) version 4.0 (Phase I)|Objective response rate (ORR) (Phase II)|Duration of response|Incidence of adverse events, according to NCI CTCAE version 4.0|Median progression-free survival (PFS)|Overall survival (OS)|Time to response		https://ClinicalTrials.gov/show/NCT02888665
395	First-line Treatment of Ewing Tumours With Primary Extrapulmonary Dissemination in Patients From 2 to 50 Years	Drug: VDC-IE x2|Drug: VDC-IE|Drug: TEMIRI|Drug: Consolidation BuMel|Drug: Maintenance|Procedure: Local treatment by surgery|Radiation: Local treatment by radiotherapy	Recruiting	No Results Available	Ewing Sarcoma Family of Tumors	Drug: VDC-IE x2|Drug: VDC-IE|Drug: TEMIRI|Drug: Consolidation BuMel|Drug: Maintenance|Procedure: Local treatment by surgery|Radiation: Local treatment by radiotherapy	Institut Curie|UNICANCER	Other	other	2 Years to 50 Years 聽 (Child, Adult)	Phase 2	45	Interventional	Allocation: Non-Randomized|Intervention Model: Parallel Assignment|Masking: No masking|Primary Purpose: Treatment		2016-12-01	2022-12-01	Anti-tumour effect of the treatment strategy assessed by the number of patients event-free survival (EFS) at 18 months|Anti-tumour effect of the dose-intensified induction chemotherapy assessed by the response rate of patients|Anti-tumour effect of the dose-intensified induction chemotherapy assessed by the number of patients eligible for consolidation phase|Overall survival (OS) is assessed by t…		https://ClinicalTrials.gov/show/NCT03011528
258	MGCD516 in Advanced Liposarcoma and Other Soft Tissue Sarcomas	Drug: MGCD516	Recruiting	No Results Available	Liposarcoma|Metastatic Liposarcoma	Drug: MGCD516	Gary Schwartz|Mirati Therapeutics Inc.|Columbia University	Other|Industry	other	18 Years and older 聽 (Adult, Senior)	Phase 2	29	Interventional	Intervention Model: Single Group Assignment|Masking: Open Label|Primary Purpose: Treatment		2016-11-01	2020-01-01	Progression free rate|Adverse event rate|Overall response rate|Progression free survival rate|Overall survival rate		https://ClinicalTrials.gov/show/NCT02978859
579	A Pilot Study of NY-ESO-1岫溌测伒鈦筎 Cells in Subjects With Advanced Myxoid/ Round Cell Liposarcoma	Genetic: Autologous genetically modified T Cells, NY-ESO-1岫溌测伒鈦筎	Recruiting	No Results Available	Myxoid Round Cell Liposarcoma|High Grade Myxoid Liposarcoma	Genetic: Autologous genetically modified T Cells, NY-ESO-1岫溌测伒鈦筎	Adaptimmune	Industry	Industry	18 Years and older 聽 (Adult, Senior)	Phase 1|Phase 2	15	Interventional	Intervention Model: Single Group Assignment|Masking: No masking|Primary Purpose: Treatment		2016-11-01	null	Proportion of subjects with a confirmed Complete Response (CR) or Partial Response (PR).|Interval between the date of first T cell infusion dose and first documented evidence of CR or PR.|Interval between the date of first documented evidence of CR or PR until first documented disease progression or death due to any cause.|Interval between the date of first documented evidence of SD until first d…		https://ClinicalTrials.gov/show/NCT02992743
358	DHEA in Synovial Sarcoma Patients	Drug: DHEA|Other: FACT-67 validated survey	Recruiting	No Results Available	Synovial Sarcoma|Sarcoma, Synovial	Drug: DHEA|Other: FACT-67 validated survey	Washington University School of Medicine	Other	other	16 Years and older 聽 (Child, Adult, Senior)	Phase 1|Phase 2	47	Interventional	Allocation: Non-Randomized|Intervention Model: Single Group Assignment|Masking: No masking|Primary Purpose: Treatment		2016-09-13	2025-06-30	Maximum tolerated dose (MTD) of DHEA (Phase I only)|Progression-free rate (complete response + partial response + stable disease) (Phase II only)|Rate of progression-free survival (PFS) (Phase II only)|Toxicity of DHEA as measured by grade and frequency of adverse events		https://ClinicalTrials.gov/show/NCT02683148
388	Study of Abemaciclib in Dedifferentiated Liposarcoma	Drug: Abemaciclib	Recruiting	No Results Available	Sarcoma|Dedifferentiated Liposarcoma	Drug: Abemaciclib	Memorial Sloan Kettering Cancer Center|Eli Lilly and Company	Other|Industry	other	18 Years and older 聽 (Adult, Senior)	Phase 2	30	Interventional	Intervention Model: Single Group Assignment|Masking: No masking|Primary Purpose: Treatment		2016-07-01	2018-07-01	progression-free		https://ClinicalTrials.gov/show/NCT02846987
433	A Study Assessing Efficacy & Safety of Ribociclib in Patients With Advanced Well/Dedifferentiated Liposarcoma	Drug: Ribociclib	Recruiting	No Results Available	Liposarcomas, Dedifferentiated|Liposarcoma - Well Differentiated|Liposarcoma; Mixed Type|Soft-Tissue Sarcoma	Drug: Ribociclib	Assaf-Harofeh Medical Center	Other	other	18 Years and older 聽 (Adult, Senior)	Phase 2	30	Interventional	Intervention Model: Single Group Assignment|Masking: No masking|Primary Purpose: Treatment		2016-07-01	2020-04-01	Response to therapy as evaluated by RECIST 1.1|Response to therapy as evaluated by Choi|Median PFS|PFS assessed at 12 weeks|Overall survival (OS)		https://ClinicalTrials.gov/show/NCT03096912
644	A Study of Pembrolizumab in Patients With Malignant Peripheral Nerve Sheath Tumor (MPNST), Not Eligible for Curative Surgery	Drug: Pembrolizumab	Recruiting	No Results Available	Malignant Peripheral Nerve Sheath Tumour (MPNST)	Drug: Pembrolizumab	Oslo University Hospital|Merck Sharp & Dohme Corp.	Other|Industry	other	18 Years and older 聽 (Adult, Senior)	Phase 2	18	Interventional	Intervention Model: Single Group Assignment|Masking: Open Label|Primary Purpose: Treatment		2016-06-01	2025-12-01	Percentage of patients with at least stable disease after 18 weeks of treatment assessed by RECIST 1.1.		https://ClinicalTrials.gov/show/NCT02691026
349	A Phase II Study Assessing Efficacy & Safety of Ribociclib in Patients With Advanced Well/Dedifferentiated Liposarcoma	Drug: ribociclib	Active, not recruiting	No Results Available	Liposarcoma|Soft Tissue Sarcoma	Drug: ribociclib	Hadassah Medical Organization	Other	other	18 Years and older 聽 (Adult, Senior)	Phase 2	30	Interventional	Intervention Model: Single Group Assignment|Masking: Open Label|Primary Purpose: Treatment		2016-05-01	2017-10-01	Response to therapy as evaluated by RECIST 1.1 and Choi|Median PFS and PFS assessed at 12 weeks (PFS will be computed from the date of start of treatment to the first documented date of progression or the date of death, due to any cause assessed by investigator.|Overall survival (OS) will be computed from the date of start of treatment to the date of death, due to any cause. Patients alive or los…		https://ClinicalTrials.gov/show/NCT02571829
420	Stereotactic Body Radiotherapy (SBRT) for Pulmonary Metastases in Ewing Sarcoma, Rhabdomyosarcoma, and Wilms Tumors	Radiation: Stereotactic Body Radiotherapy (SBRT)	Recruiting	No Results Available	Ewing Sarcoma|Rhabdomyosarcoma|Wilms Tumor	Radiation: Stereotactic Body Radiotherapy (SBRT)	Dana-Farber Cancer Institute	Other	other	8 Years to 19 Years 聽 (Child, Adult)	Phase 1|Phase 2	25	Interventional	Intervention Model: Single Group Assignment|Masking: Open Label|Primary Purpose: Treatment		2016-05-01	2023-02-01	Dose Limiting Toxicity|Overall Response|Best Overall Response		https://ClinicalTrials.gov/show/NCT02581384
488	Dose-Finding of Propranolol in Combination With Metronomic Fixed Oral Cyclophosphamide Based on Bivariate Efficacy-tolerability Outcome in Patients With Locally Advanced or Metastatic Angiosarcoma: A Collaborative and Innovative Phase I-II Sequential Trial by the French Sarcoma Group (GSF/GETO)	Drug: PROPRANOLOL	Not yet recruiting	No Results Available	Angiosarcoma	Drug: PROPRANOLOL	Assistance Publique Hopitaux De Marseille	Other	other	15 Years and older 聽 (Child, Adult, Senior)	Phase 1|Phase 2	24	Interventional	Allocation: Non-Randomized|Intervention Model: Factorial Assignment|Masking: Open Label|Primary Purpose: Treatment		2016-05-01	2019-05-01	toxicity of each tested propranolol dose level in association to cyclophosphamide assessed according to NCI-CTC AE Version 4.0|Non-progression rate		https://ClinicalTrials.gov/show/NCT02732678
196	Axitinib and Pembrolizumab in Subjects With Advanced Alveolar Soft Part Sarcoma and Other Soft Tissue Sarcomas	Drug: Axitinib|Drug: Pembrolizumab|Procedure: Blood Draw|Procedure: Tumor Specimen Collection	Recruiting	No Results Available	Alveolar Soft Part Sarcoma|Soft Tissue Sarcomas	Drug: Axitinib|Drug: Pembrolizumab|Procedure: Blood Draw|Procedure: Tumor Specimen Collection	Breelyn Wilky|Merck Sharp & Dohme Corp.|Pfizer|University of Miami	Other|Industry	other	16 Years and older 聽 (Child, Adult, Senior)	Phase 2	30	Interventional	Intervention Model: Single Group Assignment|Masking: No masking|Primary Purpose: Treatment		2016-04-19	2019-03-01	Rate of Participants Achieving 3-Month Progression-Free Survival (PFS)|Rate of Participants Achieving Objective Response (ORR)|Rate of Participants Achieving Clinical Benefit (CBR)|Overall Survival (OS)|Rate of Participants Experiencing Adverse Events		https://ClinicalTrials.gov/show/NCT02636725
362	A Study of Olaratumab (LY3012207) in Participants With Advanced Soft Tissue Sarcoma	Drug: Olaratumab|Drug: Gemcitabine|Drug: Docetaxel|Drug: Placebo	Recruiting	No Results Available	Soft Tissue Sarcoma	Drug: Olaratumab|Drug: Gemcitabine|Drug: Docetaxel|Drug: Placebo	Eli Lilly and Company	Industry	Industry	16 Years and older 聽 (Child, Adult, Senior)	Phase 1|Phase 2	310	Interventional	Allocation: Randomized|Intervention Model: Parallel Assignment|Masking: Participant, Investigator|Primary Purpose: Treatment		2016-03-01	2020-08-01	Phase 1b: Recommended Phase 2 Dose of Olaratumab: Number of Participants with Dose Limiting Toxicity (DLT)|Phase 2: Overall Survival (OS) (Olaratumab-Naive)|Pharmacokinetics (PK): Maximum Serum Concentration (Cmax) of Olaratumab|PK: Minimum Serum Concentration (Cmin) of Olaratumab|PK: Elimination Half-Life (T1/2) of Olaratumab|PK: Cmax of Gemcitabine|PK: Area Under the Concentration-Time Curve (A…		https://ClinicalTrials.gov/show/NCT02659020
671	Apatinib for Advanced Osteosarcoma After Failure of Standard Multimodal Therapy	Drug: apatinib	Recruiting	No Results Available	Osteosarcoma|Metastasis	Drug: apatinib	GUO WEI|Peking University People's Hospital	Other	other	16 Years and older 聽 (Child, Adult, Senior)	Phase 2|Phase 3	37	Interventional	Intervention Model: Single Group Assignment|Masking: Open Label|Primary Purpose: Treatment		2016-03-01	null	Progression-free survival, PFS|Clinical benefit rate, CBR|Overall survival, OS|Object response rate, ORR|Duration of response, DOR		https://ClinicalTrials.gov/show/NCT02711007
310	Doxorubicin With Upfront Dexrazoxane Plus Olaratumab for the Treatment of Advanced or Metastatic Soft Tissue Sarcoma	Drug: Dexrazoxane|Drug: Doxorubicin|Drug: Olaratumab	Recruiting	No Results Available	Sarcoma, Soft Tissue|Soft Tissue Sarcoma|Undifferentiated Pleomorphic Sarcoma|Leiomyosarcoma|Liposarcoma|Synovial Sarcoma|Myxofibrosarcoma|Angiosarcoma|Fibrosarcoma|Malignant Peripheral Nerve Sheath Tumor|Epithelioid Sarcoma	Drug: Dexrazoxane|Drug: Doxorubicin|Drug: Olaratumab	Washington University School of Medicine	Other	other	18 Years and older 聽 (Adult, Senior)	Phase 2	75	Interventional	Allocation: Non-Randomized|Intervention Model: Parallel Assignment|Masking: No masking|Primary Purpose: Treatment		2016-02-22	2023-10-31	Progression-free survival (PFS) (Arm 1 only)|Cardiac-related mortality|Incidence of heart failure or cardiomyopathy|Ability of 3D echocardiogram to serve as an early marker of cardiac dysfunction by measuring echocardiogram parameters of left ventricular ejection fraction by comparing to 2D echocardiogram modified Simpson's biplane method of LVEF|Ability of 3D echocardiogram to serve as an early …		https://ClinicalTrials.gov/show/NCT02584309
232	Targeting Microenvironment and Cellular Immunity in Sarcomas Weekly Trabectedin Combined With Metronomic Cyclophosphamide	Drug: Phase 1: Trabectedin|Drug: Phase 2: Trabectedin|Drug: Phase 1: Cyclophosphamide|Drug: Phase 2: Cyclophosphamide	Recruiting	No Results Available	Soft-tissue Sarcomas	Drug: Phase 1: Trabectedin|Drug: Phase 2: Trabectedin|Drug: Phase 1: Cyclophosphamide|Drug: Phase 2: Cyclophosphamide	Institut Bergoni茅|PharmaMar	Other|Industry	other	18 Years and older 聽 (Adult, Senior)	Phase 1|Phase 2	71	Interventional	Allocation: Non-Randomized|Intervention Model: Single Group Assignment|Masking: Open Label|Primary Purpose: Treatment		2015-12-01	2018-12-01	Phase I: Maximum tolerated dose (MTD) evaluated on the first cycle (D1 to D28) of Trabectedin when administered in association with CP|Phase II: Assessment of the antitumor activity of the association of Trabectedin and metronomic cyclophosphamide based on 6 month non-progression (CR, PR or SD more than 24 weeks) following RECIST v1.1 criteria|Recommended phase II dose (RP2D) of Trabectedin when …		https://ClinicalTrials.gov/show/NCT02805725
615	Selinexor in Advanced Liposarcoma	Drug: Selinexor|Drug: Placebo	Recruiting	No Results Available	Dedifferentiated Liposarcoma	Drug: Selinexor|Drug: Placebo	Karyopharm Therapeutics Inc	Industry	Industry	12 Years and older 聽 (Child, Adult, Senior)	Phase 2|Phase 3	245	Interventional	Allocation: Randomized|Intervention Model: Crossover Assignment|Masking: Participant, Investigator|Primary Purpose: Treatment		2015-12-01	2019-07-01	Assess and compare Progression-free Survival (PFS) of patients with advanced unresectable DDLS treated with selinexor (60 milligrams [mg]) or placebo.		https://ClinicalTrials.gov/show/NCT02606461
223	Trial of CMB305 and Atezolizumab in Patients With Sarcoma	Biological: CMB305|Biological: atezolizumab	Active, not recruiting	No Results Available	Sarcoma|Myxoid/Round Cell Liposarcoma|Synovial Sarcoma|Metastatic Sarcoma|Recurrent Adult Soft Tissue Sarcoma|Locally Advanced Sarcoma|Liposarcoma	Biological: CMB305|Biological: atezolizumab	Immune Design|Genentech, Inc.	Industry	Industry	18 Years and older 聽 (Adult, Senior)	Phase 2	88	Interventional	Allocation: Randomized|Intervention Model: Parallel Assignment|Masking: No masking|Primary Purpose: Treatment		2015-10-01	2019-07-01	Progression Free Survival|Overall Survival|Safety as Evaluated by Adverse Events, Laboratory Findings and Patient Discontinuations|Progression Free Survival Rates|Best Overall Response Rate		https://ClinicalTrials.gov/show/NCT02609984
63	A Study of Doxorubicin Plus Olaratumab (LY3012207) in Participants With Advanced or Metastatic Soft Tissue Sarcoma	Drug: Olaratumab|Drug: Doxorubicin|Drug: Placebo	Active, not recruiting	No Results Available	Soft Tissue Sarcoma	Drug: Olaratumab|Drug: Doxorubicin|Drug: Placebo	Eli Lilly and Company	Industry	Industry	18 Years and older 聽 (Adult, Senior)	Phase 3	460	Interventional	Allocation: Randomized|Intervention Model: Parallel Assignment|Masking: Double Blind (Participant, Investigator)|Primary Purpose: Treatment		2015-09-01	2020-09-01	Overall Survival (OS)|Progression Free Survival (PFS)|Percentage of Participants Achieving Complete Response (CR) or Partial Response (PR): Objective Response Rate (ORR)|Percentage of Participants with a Best Overall Response of CR, PR, or Stable Disease (SD): Disease Control Rate (DCR)|Time to First Worsening of Symptom Burden on the European Organization for Research and Treatment of Cancer Qua…		https://ClinicalTrials.gov/show/NCT02451943
321	A Study of Metronomic CP and JX-594 in Patients With Advanced Breast Cancer and Advanced Soft-tissue Sarcoma (METROmaJX)	Drug: Cyclophosphamide and JX-594 dose escalation|Drug: Cyclophosphamide and JX-594|Drug: Cyclophosphamide	Recruiting	No Results Available	Solid Tumors|Soft-tissue Sarcoma|Breast Cancer	Drug: Cyclophosphamide and JX-594 dose escalation|Drug: Cyclophosphamide and JX-594|Drug: Cyclophosphamide	Institut Bergoni茅|National Cancer Institute, France|Fondation ARC	Other	other	18 Years and older 聽 (Adult, Senior)	Phase 1|Phase 2	118	Interventional	Allocation: Randomized|Intervention Model: Parallel Assignment|Masking: Open Label|Primary Purpose: Treatment		2015-09-01	2020-09-01	Phase Ib : Maximum Tolerated Dose evaluated on the first cycle (D1 to D28) of the combination of JX-594 And metronomic cyclophosphamide|Phase II : Advanced soft-tissue sarcoma: Assessment of the antitumor activity of the association of JX-594 and metronomic cyclophosphamide based on 6 month non-progression (CR, PR or SD more than 24 weeks) following RECIST v1.1 criteria|Phase II : Advanced Breast…		https://ClinicalTrials.gov/show/NCT02630368
593	SARC018: A Study of Mocetinostat and Gemcitabine in Patients With Metastatic Leiomyosarcoma	Drug: Mocetinostat|Drug: Gemcitabine	Active, not recruiting	No Results Available	Metastatic Leiomyosarcoma	Drug: Mocetinostat|Drug: Gemcitabine	Sarcoma Alliance for Research through Collaboration	Other	other	18 Years and older 聽 (Adult, Senior)	Phase 2	20	Interventional	Intervention Model: Single Group Assignment|Masking: Open Label|Primary Purpose: Treatment		2015-09-01	2018-01-01	Response rate (per RECIST 1.1) in participants who receive mocetinostat and gemcitabine|Duration of response in participants who receive mocetinostat and gemcitabine|Progression free survival (PFS) in participants who receive mocetinostat and gemcitabine|Number and type of Adverse Events related to oral mocetinostat when given in combination with infusional gemcitabine at a rate of 10 mg/m2/min.		https://ClinicalTrials.gov/show/NCT02303262
31	A Phase II Multi-Strata Study of PM01183 as a Single Agent or in Combination With Conventional Chemotherapy in Metastatic and/or Unresectable Sarcomas	Drug: PM01183|Drug: Doxorubicin|Drug: Gemcitabine	Active, not recruiting	No Results Available	Metastatic Sarcoma	Drug: PM01183|Drug: Doxorubicin|Drug: Gemcitabine	Massachusetts General Hospital|Dana-Farber Cancer Institute|PharmaMar	Other|Industry	other	18 Years to 75 Years 聽 (Adult, Senior)	Phase 2	43	Interventional	Allocation: Non-Randomized|Intervention Model: Parallel Assignment|Masking: No masking|Primary Purpose: Treatment		2015-08-01	2021-02-01	True Disease Control Rate|Overall Response Rate|Overall Survival Rate|Toxicity profile of PM01183 alone or with chemotherapy		https://ClinicalTrials.gov/show/NCT02448537
3	Study of Anlotinib in Patients With Soft Tissue Sarcoma锛圫TS锛?ALTER0203)	Drug: Anlotinib|Drug: Placebo	Active, not recruiting	No Results Available	Soft Tissue Sarcoma	Drug: Anlotinib|Drug: Placebo	Jiangsu Chia-tai Tianqing Pharmaceutical Co.,Ltd	Industry	Industry	18 Years to 70 Years 聽 (Adult, Senior)	Phase 2|Phase 3	233	Interventional	Allocation: Randomized|Intervention Model: Parallel Assignment|Masking: Participant, Care Provider, Investigator, Outcomes Assessor|Primary Purpose: Treatment		2015-05-12	2017-04-01	Progress free survival (PFS)|Overall Survival (OS)|Objective Response Rate (ORR)|Disease Control Rate (DCR)		https://ClinicalTrials.gov/show/NCT02449343
591	Nivolumab Alone or in Combination With Ipilimumab in Treating Patients With Advanced Uterine Leiomyosarcoma	Biological: Ipilimumab|Other: Laboratory Biomarker Analysis|Biological: Nivolumab	Recruiting	No Results Available	Uterine Corpus Leiomyosarcoma	Biological: Ipilimumab|Other: Laboratory Biomarker Analysis|Biological: Nivolumab	National Cancer Institute (NCI)	NIH	NIH	18 Years and older 聽 (Adult, Senior)	Phase 2	37	Interventional	Allocation: Non-Randomized|Intervention Model: Parallel Assignment|Masking: No masking|Primary Purpose: Treatment		2015-04-22	null	Objective response per RECIST 1.1 among patients with advanced ULMS treated with nivolumab (Cohort A)|Objective response per RECIST 1.1 among patients with advanced ULMS treated with nivolumab and ipilimumab (Cohort B)|Incidence of toxicity, graded using the National Cancer Institute Common Terminology Criteria for Adverse Events version 4.0 (Cohort A)|Incidence of toxicity, graded using the Nati…		https://ClinicalTrials.gov/show/NCT02428192
94	Pazopanib as Front-Line Therapy in Patients With Non-Resectable or Metastatic Soft Tissue Sarcomas Who Are Not Candidates for Chemotherapy	Drug: Pazopanib	Recruiting	No Results Available	Sarcoma, Soft Tissue|Soft Tissue Sarcoma	Drug: Pazopanib	Washington University School of Medicine	Other	other	18 Years and older 聽 (Adult, Senior)	Phase 2	56	Interventional	Intervention Model: Single Group Assignment|Masking: No masking|Primary Purpose: Treatment		2015-04-08	2019-06-30	Clinical benefit rate|Progression-free survival (PFS)|Overall survival (OS)|Quality of life|Clinical outcome associated with serum sVEGFR2 levels (erum levels of sVEGFR2 at each time point will plotted and Pearson or Spearman's correlation coefficient)|Clinical outcome associated with serum PICG levels (serum levels of PIGF at each time point will plotted and Pearson or Spearman's correlation coe…		https://ClinicalTrials.gov/show/NCT02300545
622	Study of Safety and Efficacy of HDM201 in Combination With LEE011 in Patients With Liposarcoma	Drug: HDM201|Drug: LEE011	Recruiting	No Results Available	Liposarcoma	Drug: HDM201|Drug: LEE011	Novartis Pharmaceuticals|Novartis	Industry	Industry	18 Years and older 聽 (Adult, Senior)	Phase 1|Phase 2	107	Interventional	Intervention Model: Single Group Assignment|Masking: No masking|Primary Purpose: Treatment		2015-03-14	2018-12-30	Phase I: Incidence of Dose Limiting Toxicities (DLTs)|Phase II: Progression free survival (PFS)|Phase I: Exposure to HDM201 and LEE011|Number of patients with Adverse events|Pharmacokinetics (PK) parameters of HDM201 and LEE011|Changes from baseline of Pharmacodynamics (PD) markers|Tumor response		https://ClinicalTrials.gov/show/NCT02343172
117	Combination of MK3475 and Metronomic Cyclophosphamide in Patients With Advanced Sarcomas : Multicentre Phase II Trial	Drug: Combination of MK3475 with Metronomic CP	Recruiting	No Results Available	Sarcoma	Drug: Combination of MK3475 with Metronomic CP	Institut Bergoni茅|Merck Sharp & Dohme Corp.|Ministry of Health, France	Other|Industry	other	18 Years and older 聽 (Adult, Senior)	Phase 2	163	Interventional	Intervention Model: Single Group Assignment|Masking: Open Label|Primary Purpose: Treatment		2015-03-01	2018-03-01	Assessment of the efficacy of MK3476 associated with Metronomic Cyclophosphamide per RECIST v1.1 criteria|Efficacy of MK3475 and Metronomic CP in terms of Best overall response|Efficacy of MK3475 and Metronomic CP in terms of Progression-free Survival|Efficacy of MK3475 and Metronomic CP in terms of Immune_related Response|Efficacy of MK3475 and Metronomic CP in terms of Overall Survival.|Explora…		https://ClinicalTrials.gov/show/NCT02406781
225	SARC028: A Phase II Study of the Anti-PD1 Antibody Pembrolizumab (MK-3475) in Patients With Advanced Sarcomas	Drug: Pembrolizumab	Recruiting	No Results Available	Soft Tissue Sarcoma|Bone Sarcoma	Drug: Pembrolizumab	Sarcoma Alliance for Research through Collaboration|Merck Sharp & Dohme Corp.	Other|Industry	other	12 Years and older 聽 (Child, Adult, Senior)	Phase 2	146	Interventional	Allocation: Non-Randomized|Intervention Model: Single Group Assignment|Masking: No masking|Primary Purpose: Treatment		2015-03-01	2019-12-01	Objective Response Rate|Number and type of Adverse Events related to pembrolizumab treatment in patients with advanced sarcoma|The progression-free survival (PFS)|Response rate by immune-related Response Criteria (ir-RC)|Overall Survival (OS)		https://ClinicalTrials.gov/show/NCT02301039
61	IRCI Gynae Sarcomas, High Grade Uterine Sarcoma	Drug: Cabozantinib|Drug: Placebo	Recruiting	No Results Available	Uterine Sarcoma	Drug: Cabozantinib|Drug: Placebo	European Organisation for Research and Treatment of Cancer - EORTC|Gynecologic Oncology Group|NHS Greater Glasgow and Clyde	Other	other	18 Years and older 聽 (Adult, Senior)	Phase 2	78	Interventional	Allocation: Randomized|Intervention Model: Parallel Assignment|Masking: Double Blind (Participant, Care Provider, Investigator, Outcomes Assessor)|Primary Purpose: Treatment		2015-02-01	2019-07-01	Progression Free Survival (PFS)|Progression free survival|Overall survival|Response rate|Duration of response to cabozantinib|Response rate to anthracycline-based chemotherapy for the patients with measurable disease|Assessment of global health status/QoL scale|Occurence of Adverse Events		https://ClinicalTrials.gov/show/NCT01979393
267	Pazopanib Hydrochloride and Topotecan Hydrochloride in Treating Patients With Metastatic Soft Tissue and Bone Sarcomas	Drug: Pazopanib Hydrochloride|Drug: Oral Topotecan Hydrochloride|Other: Laboratory Biomarker Analysis	Recruiting	No Results Available	Adult Liposarcoma|Metastatic Liposarcoma|Metastatic Osteosarcoma|Recurrent Adult Soft Tissue Sarcoma|Recurrent Liposarcoma|Recurrent Osteosarcoma|Stage IV Adult Soft Tissue Sarcoma	Drug: Pazopanib Hydrochloride|Drug: Oral Topotecan Hydrochloride|Other: Laboratory Biomarker Analysis	Northwestern University|GlaxoSmithKline|National Cancer Institute (NCI)	Other|Industry|NIH	other	18 Years and older 聽 (Adult, Senior)	Phase 2	136	Interventional	Intervention Model: Single Group Assignment|Masking: Open Label|Primary Purpose: Treatment		2015-02-01	null	Time from enrollment to progression|Overall response rate (CR + PR) per RECIST version 1.1|Clinical benefit (CR+ PR + SD) per RECIST version 1.1|OS|Incidence of adverse events, assessed by National Cancer Institute Common Terminology Criteria for Adverse Events version 4.03		https://ClinicalTrials.gov/show/NCT02357810
397	Pilot Study of Expanded , Activated Haploidentical Natural Killer Cell Infusions for Sarcomas	Biological: Expanded , Activated NK cells	Recruiting	No Results Available	Ewing Sarcoma|Osteosarcoma|Rhabdomyosarcoma	Biological: Expanded , Activated NK cells	National University Hospital, Singapore|KK Women's and Children's Hospital	Other	other	6 Months to 80 Years 聽 (Child, Adult, Senior)	Phase 1|Phase 2	20	Interventional	Intervention Model: Single Group Assignment|Masking: Open Label|Primary Purpose: Treatment		2015-02-01	2018-09-01	Disease response after expanded activated NK cell infusion|Persistence and phenotype of expanded NK cells in research participants with EWS, RMS and OS.|Toxicity of NK cells infusion (NCI toxicity criteria CTC version 4.0)|Performance status will be assessed by age-dependent Performances Scores ( Lansky scale or Karnofsky performance scale)|Acute and Chronic GVHD		https://ClinicalTrials.gov/show/NCT02409576
27	Efficacy and Safety Study of GPX-150 to Treat Soft Tissue Sarcoma	Drug: GPX-150 for Injection	Completed	No Results Available	Soft Tissue Sarcoma	Drug: GPX-150 for Injection	Gem Pharmaceuticals	Industry	Industry	18 Years and older 聽 (Adult, Senior)	Phase 2	22	Interventional	Intervention Model: Single Group Assignment|Masking: No masking|Primary Purpose: Treatment		2015-01-07	2016-08-18	12-month progression-free rate (PFR) per RECIST 1.1|6-month progression-free rate (PFR) per RECIST 1.1|Safety and tolerability		https://ClinicalTrials.gov/show/NCT02267083
80	Trial Comparing Trabectedin to the Best Supportive Care in Patients With Sarcoma	Drug: Trabectedin|Drug: Dexamethasone	Recruiting	No Results Available	Soft Tissue Sarcoma	Drug: Trabectedin|Drug: Dexamethasone	Gustave Roussy, Cancer Campus, Grand Paris	Other	other	18 Years and older 聽 (Adult, Senior)	Phase 3	100	Interventional	Allocation: Randomized|Intervention Model: Parallel Assignment|Masking: Open Label|Primary Purpose: Treatment		2015-01-01	2018-01-01	Progression Free Survival		https://ClinicalTrials.gov/show/NCT02672527
423	Combination Chemotherapy With or Without Ganitumab in Treating Patients With Newly Diagnosed Metastatic Ewing Sarcoma	Drug: Cyclophosphamide|Drug: Doxorubicin Hydrochloride|Drug: Etoposide|Radiation: External Beam Radiation Therapy|Biological: Ganitumab|Drug: Ifosfamide|Other: Laboratory Biomarker Analysis|Other: Pharmacological Study|Radiation: Stereotactic Radiosurgery|Procedure: Therapeutic Surgical Procedure|Drug: Vincristine Sulfate	Recruiting	No Results Available	Metastatic Ewing Sarcoma|Metastatic Malignant Neoplasm in the Bone|Metastatic Malignant Neoplasm in the Bone Marrow|Metastatic Malignant Neoplasm in the Lung|Metastatic Peripheral Primitive Neuroectodermal Tumor of Bone|Peripheral Primitive Neuroectodermal Tumor of Soft Tissues	Drug: Cyclophosphamide|Drug: Doxorubicin Hydrochloride|Drug: Etoposide|Radiation: External Beam Radiation Therapy|Biological: Ganitumab|Drug: Ifosfamide|Other: Laboratory Biomarker Analysis|Other: Pharmacological Study|Radiation: Stereotactic Radiosurgery|Procedure: Therapeutic Surgical Procedure|Drug: Vincristine Sulfate	National Cancer Institute (NCI)	NIH	NIH	up to 50 Years 聽 (Child, Adult)	Phase 3	330	Interventional	Allocation: Randomized|Intervention Model: Parallel Assignment|Masking: No masking|Primary Purpose: Treatment		2014-12-08	null	Time to adverse analytic event (EFS), defined to be disease-related event, diagnosis of a second malignant neoplasm, or death|Bone marrow response rates|Feasibility of SBRT, defined as an individual that has SBRT planned for at least one site, starts the treatment of metastatic disease phase of the protocol and has at least 85% of tumor sites planned to be treated with SBRT receive successful SBR…		https://ClinicalTrials.gov/show/NCT02306161
483	Regorafenib in Patients With Metastatic Solid Tumors Who Have Progressed After Standard Therapy	Drug: Regorafenib	Recruiting	No Results Available	Pancreas Cancer|Ovarian Cancer|Melanoma|Sarcoma	Drug: Regorafenib	Istituto Clinico Humanitas	Other	other	18 Years and older 聽 (Adult, Senior)	Phase 2	80	Interventional	Intervention Model: Single Group Assignment|Masking: Open Label|Primary Purpose: Treatment		2014-12-01	2019-01-01	activity of regorafenib screening, in terms of 2-months progression free survival rate|prognosis in terms of progression-free survival|overall survival (OS)|safety profile of regorafenib according to NCI-CTC v.3		https://ClinicalTrials.gov/show/NCT02307500
266	Phase I-II Trial, Multicenter, Open, Exploring Trabectedin Plus Radiotherapy in Soft Tissue Sarcoma Patients	Drug: Trabectedin|Radiation: Radiotherapy	Recruiting	No Results Available	Liposarcoma, Myxoid|Sarcoma, Soft Tissue	Drug: Trabectedin|Radiation: Radiotherapy	Grupo Espanol de Investigacion en Sarcomas|Centre Leon Berard|Italian Sarcoma Group	Other	other	18 Years and older 聽 (Adult, Senior)	Phase 1|Phase 2	96	Interventional	Intervention Model: Single Group Assignment|Masking: No masking|Primary Purpose: Treatment		2014-11-01	2018-06-01	Tumor size|Number and type of adverse events|Number of months without progression|Number of months alive|Questionnaire		https://ClinicalTrials.gov/show/NCT02275286
327	PLX3397 Plus Sirolimus in Unresectable Sarcoma and Malignant Peripheral Nerve Sheath Tumors	Drug: PLX3397|Drug: Sirolimus	Recruiting	No Results Available	Sarcoma|Malignant Peripheral Nerve Sheath Tumors	Drug: PLX3397|Drug: Sirolimus	Gary Schwartz|Plexxikon|Columbia University	Other|Industry|U.S. Fed	other	18 Years and older 聽 (Adult, Senior)	Phase 1|Phase 2	49	Interventional	Allocation: Non-Randomized|Intervention Model: Parallel Assignment|Masking: Open Label|Primary Purpose: Treatment		2014-10-01	2017-10-01	Maximum tolerated dose (MTD, in milligrams) of PLX3397 in combination with Sirolimus|Overall survival rate|Progression free survival (PFS) rate		https://ClinicalTrials.gov/show/NCT02584647
594	Efatutazone Dihydrochloride in Treating Patients With Previously Treated Myxoid Liposarcoma That Cannot Be Removed by Surgery	Drug: efatutazone	Recruiting	No Results Available	Liposarcoma	Drug: efatutazone	Alliance for Clinical Trials in Oncology|National Cancer Institute (NCI)|Daiichi Sankyo, Inc.	Other|NIH|Industry	other	18 Years and older 聽 (Adult, Senior)	Phase 2	30	Interventional	Intervention Model: Single Group Assignment|Masking: No masking|Primary Purpose: Treatment		2014-10-01	null	Confirmed response rate per the RECIST 1.1 criteria|Progression free survival (PFS) determined based on Response Evaluation Criteria in Solid Tumors (RECIST) 1.1|Overall survival|Incidence of grade 3+ adverse events summarized using Common Terminology Criteria for Adverse Events version 4.0		https://ClinicalTrials.gov/show/NCT02249949
599	Ph II Cabazitaxel DD Liposarcoma	Drug: Cabazitaxel|Drug: Prolonged infusional ifosfamide	Recruiting	No Results Available	Dedifferentiated Liposarcoma	Drug: Cabazitaxel|Drug: Prolonged infusional ifosfamide	European Organisation for Research and Treatment of Cancer - EORTC|Sanofi	Other|Industry	other	18 Years to 70 Years 聽 (Adult, Senior)	Phase 2	100	Interventional	Allocation: Randomized|Intervention Model: Parallel Assignment|Masking: No masking|Primary Purpose: Treatment		2014-10-01	2019-02-01	Progression free survival (PFS)|Time to progression|Progression free survival|Overall survival|Objective tumor response|Time to onset of response|Duration of response|Occurence of adverse events		https://ClinicalTrials.gov/show/NCT01913652
678	A Eurosarc Study of Mifamurtide in Advanced Osteosarcoma (MEMOS)	Drug: Mifamurtide|Drug: Ifosfamide	Completed	No Results Available	Osteosarcoma	Drug: Mifamurtide|Drug: Ifosfamide	University of Oxford|Millennium: The Takeda Oncology Company|National Institute for Health Research, United Kingdom|Oxford University Hospitals NHS Trust|European Commission	Other|Industry	other	16 Years to 65 Years 聽 (Child, Adult)	Phase 2	8	Interventional	Allocation: Randomized|Intervention Model: Parallel Assignment|Masking: No masking|Primary Purpose: Treatment		2014-10-01	2016-11-04	Biological response data based on pharmacodynamic endpoints on tumour biopsy material|Radiological response defined as complete or partial response and assessed using RECIST criteria|Objective radiological response based on RECIST 1.1|Toxicity (graded according to the CTCAE criteria)|Laboratory abnormalities (grade 3-4)|Disease specific overall survival|Progression free survival on serial CT scan		https://ClinicalTrials.gov/show/NCT02441309
247	A Phase II Study Evaluating Efficacy and Safety of Regorafenib in Patients With Metastatic Bone Sarcomas	Drug: Regorafenib|Drug: Placebo	Recruiting	No Results Available	Ewing Sarcomas|Chondrosarcomas|Osteosarcomas|Chondroma	Drug: Regorafenib|Drug: Placebo	UNICANCER	Other	other	18 Years and older 聽 (Adult, Senior)	Phase 2	132	Interventional	Allocation: Randomized|Intervention Model: Parallel Assignment|Masking: Double Blind (Participant, Investigator)|Primary Purpose: Treatment		2014-09-01	2020-03-01	The primary efficacy endpoint is progression free survival (PFS) [defined using RECIST 1.1] after central radiological review|Objective response rate|Disease control rate at 6 months|Overall survival|Duration of response|Progression-free rate at 3 and 6 months|Time to progression|Growth Modulation Index defined as ratio of time to progressive disease (PD) under regorafenib to time to progression …		https://ClinicalTrials.gov/show/NCT02389244
369	Study to Investigate the Safety and Activity of Aldoxorubicin Plus Ifosfamide/Mesna in Subjects With Metastatic Soft Tissue Sarcoma	Drug: aldoxorubicin|Drug: aldoxorubicin|Drug: aldoxorubicin|Drug: ifosfamide	Recruiting	No Results Available	Metastatic, Locally Advanced, or Unresectable Soft Tissue Sarcoma	Drug: aldoxorubicin|Drug: aldoxorubicin|Drug: aldoxorubicin|Drug: ifosfamide	CytRx	Industry	Industry	15 Years to 80 Years 聽 (Child, Adult, Senior)	Phase 1|Phase 2	80	Interventional	Intervention Model: Single Group Assignment|Masking: Open Label|Primary Purpose: Treatment		2014-08-01	2018-12-01	Safety Measures|Tumor Response		https://ClinicalTrials.gov/show/NCT02235701
680	Eribulin Mesylate in Treating Patients With Recurrent or Refractory Osteosarcoma	Drug: Eribulin Mesylate|Other: Pharmacological Study	Completed	No Results Available	Recurrent Osteosarcoma	Drug: Eribulin Mesylate|Other: Pharmacological Study	National Cancer Institute (NCI)	NIH	NIH	12 Years to 49 Years 聽 (Child, Adult)	Phase 2	33	Interventional	Intervention Model: Single Group Assignment|Masking: Open Label|Primary Purpose: Treatment		2014-08-01	2015-07-01	Disease control success, defined as a disease control rate of at least 42% in patients with recurrent osteosarcoma|RECIST response (complete response [CR] or partial response [PR] vs not CR or PR)|Incidence of toxicity as graded by the National Cancer Institute Common Terminology Criteria for Adverse Events version 4.0|PK parameters of eribulin mesylate		https://ClinicalTrials.gov/show/NCT02097238
161	SARC024: A Blanket Protocol to Study Oral Regorafenib in Patients With Refractory Liposarcoma, Osteogenic Sarcoma, and Ewing Sarcomas	Drug: Regorafenib|Drug: Placebo	Recruiting	No Results Available	Liposarcoma|Osteogenic Sarcoma|Ewing/Ewing-like Sarcoma	Drug: Regorafenib|Drug: Placebo	Sarcoma Alliance for Research through Collaboration	Other	other	18 Years and older 聽 (Adult, Senior)	Phase 2	126	Interventional	Allocation: Randomized|Intervention Model: Crossover Assignment|Masking: Participant, Care Provider, Investigator|Primary Purpose: Treatment		2014-07-01	2019-12-01	The progression-free survival (PFS)|The incidence of reported CTCAE (Common Terminology Criteria for Adverse Events) version 4.0|Overall response rate (ORR)|Time to tumor progression (TTP)		https://ClinicalTrials.gov/show/NCT02048371
269	Whole Lung IMRT in Children and Adults With Synovial Sarcoma and Lung Metastases	Radiation: Whole Lung IMRT	Recruiting	No Results Available	Synovial Sarcoma|Single or Multiple Lung Metastases	Radiation: Whole Lung IMRT	Memorial Sloan Kettering Cancer Center	Other	other	1 Year and older 聽 (Child, Adult, Senior)	Phase 2	15	Interventional	Intervention Model: Single Group Assignment|Masking: Open Label|Primary Purpose: Treatment		2014-07-01	null	overall toxicity rate|pulmonary failure-free survival|rates of overall survival (OS)		https://ClinicalTrials.gov/show/NCT02181829
585	Evaluation of Votrient in Angiosarcoma	Drug: Pazopanib + Paclitaxel	Recruiting	No Results Available	Angiosarcoma	Drug: Pazopanib + Paclitaxel	Heidelberg University|Universit盲tsmedizin Mannheim|HELIOS Klinikum Berlin-Buch|University Hospital Dresden|Universit盲tsklinikum Hamburg-Eppendorf|University Hospital, Essen|Hannover Medical School|Klinikum der Universitaet Muenchen, Grosshadern|Medical University of Vienna|Medical University of Graz|Medical University Innsbruck|GlaxoSmithKline	Other|Industry	other	18 Years and older 聽 (Adult, Senior)	Phase 2	44	Interventional	Intervention Model: Single Group Assignment|Masking: Open Label|Primary Purpose: Treatment		2014-07-01	2020-03-01	Rate of progression-free survival|Overall survival|Response rate|Toxicity		https://ClinicalTrials.gov/show/NCT02212015
597	Trial of Pazopanib in Patients With Solitary Fibrous Tumor and Extraskeletal Myxoid Chondrosarcoma	Drug: Pazopanib	Recruiting	No Results Available	Solitary Fibrous Tumor|Extraskeletal Myxoid Chondrosarcoma	Drug: Pazopanib	Grupo Espanol de Investigacion en Sarcomas	Other	other	18 Years and older 聽 (Adult, Senior)	Phase 2	70	Interventional	Intervention Model: Single Group Assignment|Masking: Open Label|Primary Purpose: Treatment		2014-06-01	2018-06-01	Objective response rate (ORR)|Efficacy|Overall survival (OS)|Clinical benefit rate (CBR)|Long term safety profile of pazopanib		https://ClinicalTrials.gov/show/NCT02066285
623	Sirolimus and Cyclophosphamide in Metastatic or Unresectable Myxoid Liposarcoma and Chondrosarcoma	Drug: sirolimus and cyclophosphamide	Recruiting	No Results Available	Conventional Chondrosarcoma|Myxoid Liposarcoma|Mesenchymal Chondrosarcoma|Dedifferentiated Chondrosarcoma	Drug: sirolimus and cyclophosphamide	Leiden University Medical Center	Other	other	18 Years and older 聽 (Adult, Senior)	Phase 2	105	Interventional	Intervention Model: Single Group Assignment|Masking: Open Label|Primary Purpose: Treatment		2014-06-01	2017-06-01	Using the growth modulation index to evaluate time till disease progression with combination treatment of sirolimus and cyclophosphamide|Comparing pre-treatment tumor material and tumor material taken during treatment using immunohistochemistry to compare activation of the pS6, Bcl-2 and mTor pathway and DNA analysis for taqman analysis to search for hotspot mutations.|Register adverse events to …		https://ClinicalTrials.gov/show/NCT02821507
65	Eurosarc Trial of Linsitinib in Advanced Ewing Sarcoma	Drug: Linsitinib	Completed	No Results Available	Relapsed Ewing Sarcoma|Refractory Ewing Sarcoma	Drug: Linsitinib	University of Oxford|European Organisation for Research and Treatment of Cancer - EORTC|European Commission|Astellas Pharma Inc|Oxford University Hospitals NHS Trust	Other|Industry	other	18 Years to 70 Years 聽 (Adult, Senior)	Phase 2	40	Interventional	Intervention Model: Single Group Assignment|Masking: No masking|Primary Purpose: Treatment		2014-03-01	2016-07-15	To determine the pharmacodynamic effect of Linsitinib in the tumour (FDG uptake (SUV) responses in ES tumours using functional imaging 18FDG-PET-CT)|To evaluate the safety and tolerability of Linsitinib (adverse events and laboratory abnormalities (CTCAE v4.0 grade, timing, seriousness and relatedness)|Clinical outcome (PFS, DSS, ORR)|Pharmacokinetics assays of following linsitinib treatment (Pla…		https://ClinicalTrials.gov/show/NCT02546544
400	Daily Oral Regorafenib for Chemotherapy-Refractory, Metastatic and Locally Advanced Angiosarcoma	Drug: regorafenib	Recruiting	No Results Available	Adult Angiosarcoma|Recurrent Adult Soft Tissue Sarcoma|Stage III Adult Soft Tissue Sarcoma|Stage IV Adult Soft Tissue Sarcoma	Drug: regorafenib	Northwestern University|Bayer|National Cancer Institute (NCI)	Other|Industry|NIH	other	18 Years and older 聽 (Adult, Senior)	Phase 2	31	Interventional	Intervention Model: Single Group Assignment|Masking: Open Label|Primary Purpose: Treatment		2014-03-01	null	Progression-Free Survival (PFS) at 4 months|Progression-Free Rate (PFR) at 3 and 6 months|Progression-free survival (PFS)|Overall survival|Response rate (of tumor to treatment)|Rate and duration of tumor control|Number of Grade 1, 2, 3, 4, and 5 Adverse Events Observed During Study Treatment (Defined by CTCAE v 4.0)		https://ClinicalTrials.gov/show/NCT02048722
624	Efficacy Study on Trabectedin in Retroperitoneal Leiomyosarcoma and Well Differentiated/Dedifferentiated Liposarcoma	Drug: Trabectedin	Recruiting	No Results Available	Liposarcoma|Leiomyosarcoma	Drug: Trabectedin	Italian Sarcoma Group|Istituto Di Ricerche Farmacologiche Mario Negri	Other	other	18 Years and older 聽 (Adult, Senior)	Phase 2	95	Interventional	Intervention Model: Single Group Assignment|Masking: No masking|Primary Purpose: Treatment		2014-03-01	2020-10-01	Growth Modulation Rate|Objective response (OR) in the overall sample|Pathological tumour response in the two eligible histological types, in patients undergoing surgery after treatment|PFS and OR in the two eligible histological types|PFS in patients who undergo surgery after, or during, medical therapy and those who do not|Number of patients with grade>=3 adverse drug reactions, number of seriou…		https://ClinicalTrials.gov/show/NCT02247544
127	Cryoablation, Radiofrequency Ablation, or Microwave Ablation in Treating Patients With Metastatic Sarcoma Stable on Chemotherapy	Device: Microwave ablation|Device: Cryoablation|Device: Radiofrequency ablation|Other: BPI-Short form|Other: FACT-G7	Active, not recruiting	No Results Available	Osteosarcoma|Sarcoma	Device: Microwave ablation|Device: Cryoablation|Device: Radiofrequency ablation|Other: BPI-Short form|Other: FACT-G7	Washington University School of Medicine	Other	other	18 Years and older 聽 (Adult, Senior)	Phase 2	9	Interventional	Intervention Model: Single Group Assignment|Masking: No masking|Primary Purpose: Treatment		2014-02-03	2022-05-25	Progression-free rate|Overall survival (OS)|Change in Quality of Life (QOL) following ablation procedure|Change in pain following ablation procedure		https://ClinicalTrials.gov/show/NCT01986829
298	Trabectedin First Line Therapy In Unfit Sarcoma Study	Drug: Trabectedin	Active, not recruiting	No Results Available	Metastatic and Locally Advanced Soft Tissue Tumor Patients Unfit to Receive|Standard Chemotherapy	Drug: Trabectedin	Italian Sarcoma Group	Other	other	18 Years to 80 Years 聽 (Adult, Senior)	Phase 2	24	Interventional	Intervention Model: Single Group Assignment|Masking: No masking|Primary Purpose: Treatment		2014-02-01	2017-06-01	Progression Free Survival Rate|Tolerability and intolerable adverse reaction rate.|Objective response rate|Progression free survival|Overall survival		https://ClinicalTrials.gov/show/NCT02066675
208	Phase 3 Study to Treat Patients With Soft Tissue Sarcomas	Drug: Aldoxorubicin|Drug: Investigator's Choice Treatment (Darcabazine, Pazopanib, Gemcitabine + Docetaxel, Doxorubicin, Ifosfamide)	Completed	No Results Available	Metastatic, Locally Advanced or Unresectable Soft Tissue Sarcoma	Drug: Aldoxorubicin|Drug: Investigator's Choice Treatment (Darcabazine, Pazopanib, Gemcitabine + Docetaxel, Doxorubicin, Ifosfamide)	CytRx	Industry	Industry	15 Years and older 聽 (Child, Adult, Senior)	Phase 3	433	Interventional	Allocation: Randomized|Intervention Model: Parallel Assignment|Masking: No masking|Primary Purpose: Treatment		2014-01-01	2017-05-01	Progression-Free Survival (PFS)|Overall Survival (OS)|Safety Measures		https://ClinicalTrials.gov/show/NCT02049905
360	A Phase 1B Dose-escalation and Phase 2a Study of TRC105 in Combination With Pazopanib in Patients With Advanced Soft Tissue Sarcoma	Drug: TRC105 and Pazopanib	Recruiting	No Results Available	Advanced Soft Tissue Sarcoma	Drug: TRC105 and Pazopanib	Tracon Pharmaceuticals Inc.	Industry	Industry	12 Years and older 聽 (Child, Adult, Senior)	Phase 1|Phase 2	94	Interventional	Intervention Model: Single Group Assignment|Masking: No masking|Primary Purpose: Treatment		2013-12-01	2017-12-01	Determine Maximum Tolerated Dose of TRC105 in Combination with Pazopanib (Phase 1b)|To estimate the PFS of patients with advanced soft tissue sarcoma by RECIST 1.1 (Phase 2)|To estimate the ORR in a cohort of patients with angiosarcoma by RECIST 1.1 (Phase 2)|Characterize TRC105 pharmacokinetic Concentrations when given with pazopanib|To explore the correlation of efficacy variables (e.g., PFS an…		https://ClinicalTrials.gov/show/NCT01975519
425	SARC023: Ganetespib and Sirolimos in Patients With MPNST (Malignant Peripheral Nerve Sheath Tumors)	Drug: ganetespib|Drug: Sirolimus	Active, not recruiting	No Results Available	Malignant Peripheral Nerve Sheath Tumors (MPNST)|Sarcoma	Drug: ganetespib|Drug: Sirolimus	Sarcoma Alliance for Research through Collaboration|Synta Pharmaceuticals Corp.|United States Department of Defense	Other|Industry|U.S. Fed	other	16 Years and older 聽 (Child, Adult, Senior)	Phase 1|Phase 2	38	Interventional	Intervention Model: Single Group Assignment|Masking: No masking|Primary Purpose: Treatment		2013-12-01	2017-12-01	Grade the toxicity of ganetespib when administered in combination with sirolimus.|Clinical benefit of combined study drugs.		https://ClinicalTrials.gov/show/NCT02008877
387	Therapeutic Trial for Patients With Ewing Sarcoma Family of Tumor and Desmoplastic Small Round Cell Tumors	Drug: vincristine|Drug: doxorubicin|Drug: cyclophosphamide|Drug: ifosfamide|Drug: etoposide|Drug: temozolomide|Drug: temsirolimus|Drug: bevacizumab|Drug: sorafenib|Procedure: surgery|Radiation: radiation	Active, not recruiting	Has Results	Desmoplastic Small Round Cell Tumor|Ewing Sarcoma of Bone or Soft Tissue|Localized Ewing Sarcoma/Peripheral Primitive Neuroectodermal Tumor|Metastatic Ewing Sarcoma/Peripheral Primitive Neuroectodermal Tumor	Drug: vincristine|Drug: doxorubicin|Drug: cyclophosphamide|Drug: ifosfamide|Drug: etoposide|Drug: temozolomide|Drug: temsirolimus|Drug: bevacizumab|Drug: sorafenib|Procedure: surgery|Radiation: radiation	St. Jude Children's Research Hospital|University of Tennessee Health Science Center|University of Florida|Nemours Children's Clinic	Other	other	up to 25 Years 聽 (Child, Adult)	Phase 2	24	Interventional	Allocation: Non-Randomized|Intervention Model: Parallel Assignment|Masking: No masking|Primary Purpose: Treatment		2013-11-01	2026-07-01	Response to Window Therapy (2 Courses) for Group B (High-risk) - ESFT Participants|Overall Survival|Progression-free Survival|Time to Progression|Local Failure Rate		https://ClinicalTrials.gov/show/NCT01946529
407	Phase I Dose Escalation of Monthly Intravenous Ra-223 Dichloride in Osteosarcoma	Drug: Ra-223 Dichloride	Active, not recruiting	No Results Available	Sarcoma	Drug: Ra-223 Dichloride	M.D. Anderson Cancer Center|Bayer	Other|Industry	other	15 Years and older 聽 (Child, Adult, Senior)	Phase 1|Phase 2	15	Interventional	Intervention Model: Single Group Assignment|Masking: Open Label|Primary Purpose: Treatment		2013-10-01	null	Maximum Tolerated Dose (MTD) of Ra-223 Dichloride in Osteosarcoma|Objective Response of Osteosarcoma Indicator Lesions to 223-Radium Dichloride		https://ClinicalTrials.gov/show/NCT01833520
23	Phase II Study of Regorafenib in Metastatic Soft Tissue Sarcoma	Drug: Regorafenib|Drug: Placebo	Active, not recruiting	No Results Available	Sarcoma	Drug: Regorafenib|Drug: Placebo	Centre Oscar Lambret|Bayer	Other|Industry	other	18 Years and older 聽 (Adult, Senior)	Phase 2	196	Interventional	Allocation: Randomized|Intervention Model: Parallel Assignment|Masking: Double Blind (Participant, Care Provider, Investigator, Outcomes Assessor)|Primary Purpose: Treatment		2013-06-01	2017-03-01	Progression-free survival (PFS)|Growth modulation index in patients receiving regorafenib after randomization|Toxicity according to NCI-CTC AE V4.0.|Progression-free rate at 3 and 6 months (PFR-3 and PFR-6)|Time to progression|Overall survival|Response rate|Duration of response		https://ClinicalTrials.gov/show/NCT01900743
218	Phase 1b/2 Study of Vorinostat in Combination With Gemcitabine and Docetaxel in Advanced Sarcoma	Drug: Docetaxel|Drug: Gemcitabine|Drug: Vorinostat|Drug: Pegfilgrastim	Recruiting	No Results Available	Sarcoma	Drug: Docetaxel|Drug: Gemcitabine|Drug: Vorinostat|Drug: Pegfilgrastim	Melissa Burgess, MD|Merck Sharp & Dohme Corp.|University of Pittsburgh	Other|Industry	other	18 Years and older 聽 (Adult, Senior)	Phase 1|Phase 2	67	Interventional	Intervention Model: Single Group Assignment|Masking: Open Label|Primary Purpose: Treatment		2013-06-01	2020-12-01	For phase 1 portion: To determine the safety, tolerability, and Phase 2 recommended dose (RP2D) of the combination.|For phase 2 portion: Six-month progression-free survival rate (PFR).|Progression-free survival (PFS)|Overall survival (OS)|Overall response rate (ORR) as determined by RECIST criteria.		https://ClinicalTrials.gov/show/NCT01879085
293	Autologous Dendritic Cell Vaccine Loaded With Allogeneic Tumor Lysate Expression of Cancer Testis Antigens in Patients With Soft Tissue Sarcoma	Biological: Autologous dendritic cell vaccine	Recruiting	No Results Available	Sarcoma|Neoplasms, Connective and Soft Tissue	Biological: Autologous dendritic cell vaccine	Petrov Research Institute of Oncology	Other	other	18 Years and older 聽 (Adult, Senior)	Phase 1|Phase 2	48	Interventional	Intervention Model: Single Group Assignment|Masking: No masking|Primary Purpose: Treatment		2013-06-01	2017-09-01	Achieving a six-month progression free survival (PFS) of patients receiving ADKV with soft tissue sarcomas|Median progression-free survival|Median overall survival|Objective response rate|Toxicity|Assess biological response of tumors		https://ClinicalTrials.gov/show/NCT01883518
566	Combination of External Beam Radiotherapy With 153Sm-EDTMP to Treat High Risk Osteosarcoma	Drug: Sm-EDTMP|Other: Autologous Stem Cell Infusion|Radiation: External Beam Radiotherapy	Recruiting	No Results Available	Metastatic Osteosarcoma	Drug: Sm-EDTMP|Other: Autologous Stem Cell Infusion|Radiation: External Beam Radiotherapy	Sidney Kimmel Comprehensive Cancer Center	Other	other	10 Years to 65 Years 聽 (Child, Adult)	Phase 2	20	Interventional	Intervention Model: Single Group Assignment|Masking: No masking|Primary Purpose: Treatment		2013-06-01	2018-06-01	To assess progression free survival of high-risk osteogenic sarcoma to high-dose Samarium-153 EDTMP and external beam radiotherapy|Describe the short and long-term side effects of combined infusional Samarium-153 EDTMP and external beam radiotherapy		https://ClinicalTrials.gov/show/NCT01886105
468	A Phase II Study of Anlotinib in STS Patients	Drug: Anlotinib	Active, not recruiting	No Results Available	Cancer	Drug: Anlotinib	Jiangsu Chia-tai Tianqing Pharmaceutical Co.,Ltd	Industry	Industry	18 Years to 70 Years 聽 (Adult, Senior)	Phase 2	200	Interventional	Intervention Model: Single Group Assignment|Masking: Open Label|Primary Purpose: Treatment		2013-04-01	2016-12-01	tumor size|Number of Participants with Adverse Events as a Measure of Safety and Tolerability		https://ClinicalTrials.gov/show/NCT01878448
658	Study of Pazopanib in the Treatment of Osteosarcoma Metastatic to the Lung	Drug: pazopanib	Active, not recruiting	No Results Available	Osteosarcoma|Metastatic Osteosarcoma	Drug: pazopanib	Vector Oncology|GlaxoSmithKline	Other|Industry	other	16 Years and older 聽 (Child, Adult, Senior)	Phase 2	35	Interventional	Intervention Model: Single Group Assignment|Masking: No masking|Primary Purpose: Treatment		2013-04-01	2017-10-01	4-month Progression Free Survival (PFS) per RECIST version 1.1 guidelines|4-month PFS per WHO criteria|Pharmacokinetics evaluation|Tumor growth kinetics|Response rate per RECIST version 1.1|Overall Survival (OS)|PFS|Response rate per WHO criteria		https://ClinicalTrials.gov/show/NCT01759303
125	A Phase II Study of Tivozanib in Patients With Metastatic and Non-resectable Soft Tissue Sarcomas	Drug: tivozanib|Other: laboratory biomarker analysis	Active, not recruiting	No Results Available	Recurrent Adult Soft Tissue Sarcoma|Stage III Adult Soft Tissue Sarcoma|Stage IV Adult Soft Tissue Sarcoma	Drug: tivozanib|Other: laboratory biomarker analysis	Northwestern University|AVEO Pharmaceuticals, Inc.	Other|Industry	other	18 Years and older 聽 (Adult, Senior)	Phase 2	54	Interventional	Intervention Model: Single Group Assignment|Masking: No masking|Primary Purpose: Treatment		2013-02-01	null	Progression-free survival from study disease will be evaluated using imaging scans (CT or MRI)|Determine overall response rate|Determine the clinical benefit rate|Determine overall survival|Evaluate proteins and correlate with response to therapy|Treatment toxicity as measured by adverse events experienced while on treatment		https://ClinicalTrials.gov/show/NCT01782313
149	Study of ENMD-2076 in Patients With Advanced/Metastatic Soft Tissue Sarcoma	Drug: ENMD-2076	Completed	No Results Available	Advanced|Metastatic|Soft Tissue Sarcoma	Drug: ENMD-2076	University Health Network, Toronto	Other	other	18 Years and older 聽 (Adult, Senior)	Phase 2	25	Interventional	Intervention Model: Single Group Assignment|Masking: Open Label|Primary Purpose: Treatment		2013-01-01	2016-01-01	Number of patients with no progression of disease at 6 months|Number of and severity of adverse events per participant|Number of participants with an objective response|Number of certain biomarkers in participants compared to progression free survival.		https://ClinicalTrials.gov/show/NCT01719744
601	Activity and Tolerability of Pazopanib in Advanced and/or Metastatic Liposarcoma. A Phase II Clinical Trial	Drug: Pazopanib	Active, not recruiting	No Results Available	Advanced and / or Metastatic Liposarcoma	Drug: Pazopanib	Grupo Espanol de Investigacion en Sarcomas|GlaxoSmithKline	Other|Industry	other	18 Years and older 聽 (Adult, Senior)	Phase 2	52	Interventional	Intervention Model: Single Group Assignment|Masking: Open Label|Primary Purpose: Treatment		2013-01-01	2016-12-01	Progression-free survival (PFS) assessed 12 weeks after start of treatment|Overall progression free survival (median PFS)|Objective tumor response|Time to onset of response|Duration of response|Overall survival (OS)|Clinical benefit rate|Growth Modulation Index (GMI)|Safety profile (according CTCAE, version 4.0)		https://ClinicalTrials.gov/show/NCT01692496
71	Cabozantinib for Adults With Advanced Soft Tissue Sarcoma	Drug: Cabozantinib	Recruiting	No Results Available	Refractory Soft Tissue Sarcomas	Drug: Cabozantinib	National Cancer Institute (NCI)|National Institutes of Health Clinical Center (CC)	NIH	NIH	18 Years to 120 Years 聽 (Adult, Senior)	Phase 2	50	Interventional	Allocation: Non-Randomized|Intervention Model: Single Group Assignment|Masking: No masking|Primary Purpose: Treatment		2012-12-07	2018-01-31	Response rate|Progression free survival (PFS)|levels of HGF, soluble MET, VEGF-A, and soluble VEGFR2		https://ClinicalTrials.gov/show/NCT01755195
45	A Trial Comparing Two Medications as First Treatment in Elderly Patients With Metastatic or Advanced Soft Tissue Sarcoma	Drug: Pazopanib|Drug: Doxorubicin	Active, not recruiting	No Results Available	Soft Tissue Sarcoma	Drug: Pazopanib|Drug: Doxorubicin	Hannover Medical School	Other	other	60 Years and older 聽 (Adult, Senior)	Phase 2	120	Interventional	Allocation: Randomized|Intervention Model: Parallel Assignment|Masking: Open Label|Primary Purpose: Treatment		2012-10-01	2017-01-01	From date of randomization until the date of first documented progression or date of death from any cause, whichever came first, assessed up to 40 months|Change of rates of neutrophil granulocytopenia grade 4 (Day 1 - End of Trial (4 weeks after last IMP dose)), Change in rates of febrile neutropenia (Day 1 - End of Trial (4 weeks after last IMP dose))|Change from date randomization in progressio…		https://ClinicalTrials.gov/show/NCT01861951
432	SARC016: Study of Everolimus With Bevacizumab to Treat Refractory Malignant Peripheral Nerve Sheath Tumors	Drug: everolimus|Drug: bevacizumab	Active, not recruiting	No Results Available	Malignant Peripheral Nerve Sheath Tumors|MPNST|Sarcoma	Drug: everolimus|Drug: bevacizumab	Sarcoma Alliance for Research through Collaboration|Novartis Pharmaceuticals|Genentech, Inc.|United States Department of Defense	Other|Industry|U.S. Fed	other	18 Years and older 聽 (Adult, Senior)	Phase 2	25	Interventional	Intervention Model: Single Group Assignment|Masking: Open Label|Primary Purpose: Treatment		2012-09-01	2017-12-01	Evaluation of lesions for progression or response via Who criteria		https://ClinicalTrials.gov/show/NCT01661283
581	A Study of Trabectedin (YONDELIS) in Patients With Locally Advanced or Metastatic Liposarcoma or Leiomyosarcoma	Drug: Trabectedin|Drug: Dacarbazine	Active, not recruiting	No Results Available	Advanced or Metastatic Liposarcoma or Leiomyosarcoma	Drug: Trabectedin|Drug: Dacarbazine	Xian-Janssen Pharmaceutical Ltd.	Industry	Industry	15 Years and older 聽 (Child, Adult, Senior)	Phase 3	16	Interventional	Allocation: Randomized|Intervention Model: Parallel Assignment|Masking: No masking|Primary Purpose: Treatment		2012-08-07	2018-12-31	Part 1: Optimal dose level (Maximum tolerated dose [MTD]) of trabectidin|Part 1: Overall survival|Part 2: Overall survival|Part 1: Progression free survival (PFS)|Part 2: Progression free survival (PFS)|Part 1: Time-to-progression (TTP)|Part 2: Time-to-progression (TTP)|Part 1: Objective Response Rate (ORR)|Part 2: Objective Response Rate (ORR)|Part 1: Duration of response (DR)|Part 2: Duration o…		https://ClinicalTrials.gov/show/NCT01692678
316	Alisertib in Treating Patients With Advanced or Metastatic Sarcoma	Drug: Alisertib|Other: Laboratory Biomarker Analysis	Active, not recruiting	Has Results	Myxofibrosarcoma|Recurrent Adult Soft Tissue Sarcoma|Recurrent Leiomyosarcoma|Recurrent Liposarcoma|Recurrent Malignant Peripheral Nerve Sheath Tumor|Recurrent Undifferentiated Pleomorphic Sarcoma|Stage III Soft Tissue Sarcoma|Stage IV Soft Tissue Sarcoma	Drug: Alisertib|Other: Laboratory Biomarker Analysis	National Cancer Institute (NCI)	NIH	NIH	18 Years and older 聽 (Adult, Senior)	Phase 2	72	Interventional	Intervention Model: Single Group Assignment|Masking: Open Label|Primary Purpose: Treatment		2012-08-01	null	The Primary Endpoint for This Trial Was the Percent of Confirmed Tumor Responses. Confirmed Tumor Response to Treatment Was Defined as a Complete or Partial Response(Per RECIST 1.1) on Two Consecutive Evaluations at Least 6 Weeks Apart.|Overall Survival (OS)|Progression Free Survival (PFS)|Adverse Events		https://ClinicalTrials.gov/show/NCT01653028
401	Trebananib in Treating Patients With Advanced Angiosarcoma That Cannot Be Removed by Surgery	Other: Laboratory Biomarker Analysis|Biological: Trebananib	Completed	Has Results	Adult Angiosarcoma|Recurrent Adult Soft Tissue Sarcoma|Stage III Adult Soft Tissue Sarcoma|Stage IV Adult Soft Tissue Sarcoma	Other: Laboratory Biomarker Analysis|Biological: Trebananib	National Cancer Institute (NCI)	NIH	NIH	18 Years and older 聽 (Adult, Senior)	Phase 2	16	Interventional	Intervention Model: Single Group Assignment|Masking: Open Label|Primary Purpose: Treatment		2012-07-01	2015-02-01	Confirmed Response Rate (CR or PR) Using RECIST|Progression Free Survival (PFS)|OS		https://ClinicalTrials.gov/show/NCT01623869
657	Trial With Gemcitabine and Rapamycin in Second Line of Metastatic Osteosarcoma	Drug: Gemcitabine plus rapamycin	Completed	No Results Available	Osteosarcoma	Drug: Gemcitabine plus rapamycin	Broto, Javier Mart铆n, M.D.	Other	other	up to 80 Years 聽 (Child, Adult, Senior)	Phase 2	33	Interventional	Allocation: Non-Randomized|Intervention Model: Single Group Assignment|Masking: Open Label|Primary Purpose: Treatment		2012-07-01	2015-04-01	Progression free survival (PFS) rate|Tumor response according to RECIST		https://ClinicalTrials.gov/show/NCT02429973
47	Clinical Study of Metronomic Oral Cyclophosphamide in Patients With Advanced Sarcomas	Drug: oral cyclophosphamide	Completed	No Results Available	Sarcoma	Drug: oral cyclophosphamide	National Cancer Centre, Singapore	Other	other	21 Years and older 聽 (Adult, Senior)	Phase 2	24	Interventional	Intervention Model: Single Group Assignment|Masking: No masking|Primary Purpose: Treatment		2012-06-01	2016-10-01	Clinical benefit as defined by the composite of complete response (CR), partial response (PR) and stable disease (SD) lasting > 12 weeks per RECIST 1.1 as a measure of disease control|Assessment of objective response rate (ORR)|Assessment of progression free survival|Assessment on duration of response to oral metronomic cyclophosphamide in patients who exhibit objective responses		https://ClinicalTrials.gov/show/NCT01716689
517	Aerosol IL-2 for Pulmonary Metastases	Drug: Aerosol IL-2|Procedure: Symptom Assessment	Active, not recruiting	No Results Available	Sarcoma|Solid Tumors|Pulmonary Metastases|Lung Metastases|Osteosarcomas|Ewing Sarcoma	Drug: Aerosol IL-2|Procedure: Symptom Assessment	M.D. Anderson Cancer Center|National Cancer Institute (NCI)	Other|NIH	other	12 Years to 50 Years 聽 (Child, Adult)	Phase 1|Phase 2	56	Interventional	Intervention Model: Single Group Assignment|Masking: Open Label|Primary Purpose: Treatment		2012-06-01	null	Response of Measurable Lesions to Aerosol IL-2 (Phase II)|Maximum Tolerated Dose Level (MTD) (Phase I)		https://ClinicalTrials.gov/show/NCT01590069
7	A Phase II Trial Comparing Gemcitabine and Pazopanib Versus Gemcitabine and Docetaxel for Patients With Advanced Soft Tissue Sarcoma	Drug: Gemcitabine and Pazopanib|Drug: Gemcitabine and Docetaxel	Recruiting	No Results Available	Sarcoma	Drug: Gemcitabine and Pazopanib|Drug: Gemcitabine and Docetaxel	Medical University of South Carolina|Novartis	Other|Industry	other	18 Years and older 聽 (Adult, Senior)	Phase 2	90	Interventional	Allocation: Randomized|Intervention Model: Parallel Assignment|Masking: No masking|Primary Purpose: Treatment		2012-05-01	2017-12-01	Progression-free survival|Hazard ratio		https://ClinicalTrials.gov/show/NCT01593748
68	Olaparib in Adults With Recurrent/Metastatic Ewing's Sarcoma	Drug: Olaparib	Completed	Has Results	Ewing's Sarcoma	Drug: Olaparib	Massachusetts General Hospital	Other	other	18 Years and older 聽 (Adult, Senior)	Phase 2	12	Interventional	Intervention Model: Single Group Assignment|Masking: No masking|Primary Purpose: Treatment		2012-05-01	2014-11-01	Objective Response Rate of Olaparib|Progression-Free Survival|Overall Survival|Number of Participants Experiencing a Grade 3 or 4 Clinically Significant and Related Adverse Event		https://ClinicalTrials.gov/show/NCT01583543
97	Sarcoma Study of MORAb-004 Utilization: Research and Clinical Evaluation. (SOURCE)	Drug: MORAb-004|Drug: Gemcitabine|Drug: Docetaxel|Drug: Gemcitabine|Drug: Docetaxel|Drug: Placebo	Completed	No Results Available	Metastatic Soft Tissue Sarcoma	Drug: MORAb-004|Drug: Gemcitabine|Drug: Docetaxel|Drug: Gemcitabine|Drug: Docetaxel|Drug: Placebo	Morphotek	Industry	Industry	18 Years and older 聽 (Adult, Senior)	Phase 2	209	Interventional	Allocation: Randomized|Intervention Model: Parallel Assignment|Masking: Double Blind (Participant, Care Provider, Investigator, Outcomes Assessor)|Primary Purpose: Treatment		2012-05-01	2016-08-01	Primary Objective progression-free survival|Secondary Objective Overall Survival|Overall Response Rate (ORR)|PFS rate (PRF)		https://ClinicalTrials.gov/show/NCT01574716
311	Gemcitabine Hydrochloride With or Without Pazopanib Hydrochloride in Treating Patients With Refractory Soft Tissue Sarcoma	Drug: Gemcitabine Hydrochloride|Other: Laboratory Biomarker Analysis|Drug: Pazopanib Hydrochloride|Other: Placebo	Recruiting	No Results Available	Adult Alveolar Soft Part Sarcoma|Adult Angiosarcoma|Adult Desmoplastic Small Round Cell Tumor|Adult Epithelioid Hemangioendothelioma|Adult Epithelioid Sarcoma|Adult Extraskeletal Myxoid Chondrosarcoma|Adult Extraskeletal Osteosarcoma|Adult Fibrosarcoma|Adult Leiomyosarcoma|Adult Liposarcoma|Adult Malignant Mesenchymoma|Adult Malignant Peripheral Nerve Sheath Tumor|Adult Rhabdomyosarcoma|Adult Syn…	Drug: Gemcitabine Hydrochloride|Other: Laboratory Biomarker Analysis|Drug: Pazopanib Hydrochloride|Other: Placebo	OHSU Knight Cancer Institute|National Cancer Institute (NCI)	Other|NIH	other	18 Years and older 聽 (Adult, Senior)	Phase 2	80	Interventional	Allocation: Randomized|Intervention Model: Crossover Assignment|Masking: Participant, Investigator|Primary Purpose: Treatment		2012-03-01	2018-03-01	Progression-free survival (PFS)|Best overall response rate|Incidence of adverse events and serious adverse events, defined using the Common Terminology Criteria for Adverse Events (CTCAE) version (v) 4.0.|Overall survival|PFS (for a sub-group of patients treated with single-agent pazopanib hydrochloride following administration of gemcitabine hydrochloride in the cross-over portion of this study)…		https://ClinicalTrials.gov/show/NCT01532687
602	Study of Pazopanib in the Treatment of Surgically Unresectable or Metastatic Liposarcoma	Drug: pazopanib	Completed	Has Results	Liposarcoma|Surgically Unresectable Liposarcoma|Metastatic Liposarcoma	Drug: pazopanib	Vector Oncology|Novartis	Other|Industry	other	18 Years and older 聽 (Adult, Senior)	Phase 2	42	Interventional	Intervention Model: Single Group Assignment|Masking: Open Label|Primary Purpose: Treatment		2012-03-01	2016-03-01	12-week Progression Free Rate|Progression Free Survival (PFS)|Best Overall Response|Duration of Response|Overall Survival (OS)		https://ClinicalTrials.gov/show/NCT01506596
402	Pazopanib Hydrochloride in Treating Patients With Advanced Angiosarcoma	Drug: pazopanib hydrochloride|Other: laboratory biomarker analysis|Procedure: positron emission tomography|Procedure: computed tomography|Radiation: fludeoxyglucose F 18	Recruiting	No Results Available	Adult Angiosarcoma|Recurrent Adult Soft Tissue Sarcoma|Stage III Adult Soft Tissue Sarcoma|Stage IV Adult Soft Tissue Sarcoma	Drug: pazopanib hydrochloride|Other: laboratory biomarker analysis|Procedure: positron emission tomography|Procedure: computed tomography|Radiation: fludeoxyglucose F 18	Fox Chase Cancer Center|National Cancer Institute (NCI)	Other|NIH	other	18 Years and older 聽 (Adult, Senior)	Phase 2	30	Interventional	Intervention Model: Single Group Assignment|Masking: No masking|Primary Purpose: Treatment		2011-11-03	2020-12-15	PFS|Response rate defined as CR and PR in angiosarcoma patients treated with pazopanib hydrochloride|Overall survival of patients treated with pazopanib hydrochloride|Evaluation of toxicity and safety for pazopanib hydrochloride in this patient population|[F-18] FDG PET/CT as an imaging agent in predicting efficacy or early response as compared with CT imaging		https://ClinicalTrials.gov/show/NCT01462630
30	An Open-label, Multicenter, Phase 2 Study to Evaluate the Efficacy and Safety of Eribulin Mesylate in Previously Treated Subjects With Advanced or Metastatic Soft Tissue Sarcoma (Study E7389-J081-217)	Drug: eribulin mesylate	Completed	Has Results	Soft Tissue Sarcoma	Drug: eribulin mesylate	Eisai Co., Ltd.|Eisai Inc.	Industry	Industry	20 Years and older 聽 (Adult, Senior)	Phase 2	52	Interventional	Intervention Model: Single Group Assignment|Masking: Open Label|Primary Purpose: Treatment		2011-11-01	2016-02-01	Progression-free Rate at 12 Weeks (PFR12wks)|Progression-Free Survival (PFS)|Overall Survival (OS)|Objective Response Rate (ORR)|Disease Control Rate (DCR)|Clinical Benefit Rate (CBR)|Durable Stable Disease (SD) Rate (dSDR)|Best Overall Response (BOR)		https://ClinicalTrials.gov/show/NCT01458249
81	Amrubicin Chemotherapy as First Line in Metastatic or Unresectable Soft Tissue Sarcoma	Drug: Amrubicin	Completed	Has Results	Soft Tissue Sarcoma	Drug: Amrubicin	University of Utah	Other	other	18 Years and older 聽 (Adult, Senior)	Phase 2	24	Interventional	Intervention Model: Single Group Assignment|Masking: No masking|Primary Purpose: Treatment		2011-09-01	2016-02-01	Response Rate for Amrubicin in Patients With Metastatic or Advanced Sarcoma as First Line Therapy.|Progression Free Survival|Number of Participants With Serious Adverse Events|Overall Survival|Quality of Response With Radiographic Evaluation Using Both Response Evaluation Criteria In Solid Tumors (RECIST) and Choi Criteria.|Differential Response to Amurbicin Among Certain Histologic Subtypes of S…		https://ClinicalTrials.gov/show/NCT01259375
195	A Trial of TH-302 in Combination With Doxorubicin Versus Doxorubicin Alone to Treat Patients With Locally Advanced Unresectable or Metastatic Soft Tissue Sarcoma	Drug: TH-302 in Combination with Doxorubicin|Drug: Doxorubicin	Completed	No Results Available	Soft Tissue Sarcoma	Drug: TH-302 in Combination with Doxorubicin|Drug: Doxorubicin	Threshold Pharmaceuticals|Sarcoma Alliance for Research through Collaboration (SARC)	Industry|Other	Industry	15 Years and older 聽 (Child, Adult, Senior)	Phase 3	640	Interventional	Allocation: Randomized|Intervention Model: Parallel Assignment|Masking: Open Label|Primary Purpose: Treatment		2011-09-01	2016-05-01	Efficacy of TH-302 in combination with doxorubicin|Safety of TH-302 in combination with doxorubicin in subjects with locally advanced unresectable or metastatic soft tissue sarcoma compared with doxorubicin alone		https://ClinicalTrials.gov/show/NCT01440088
603	Efficacy of Gemcitabine With Pazopanib as Second Line Treatment in Patients With Metastatic or Relapsed Uterine or Soft Tissue Leiomyosarcomas	Drug: pazopanib + gemcitabine	Recruiting	No Results Available	Leiomyosarcoma	Drug: pazopanib + gemcitabine	UNICANCER	other	other	18 Years and older 聽 (Adult, Senior)	Phase 2	94	Interventional	Intervention Model: Single Group Assignment|Masking: Open Label|Primary Purpose: Treatment		2011-09-01	2017-09-01	Progression Free Survival|disease control rate and overall response rate|Safety of the combination Gemcitabine-Pazopanib|metabolic response by using PET scan		https://ClinicalTrials.gov/show/NCT01442662
197	Sunitinib or Cediranib for Alveolar Soft Part Sarcoma	Drug: Cediranib|Drug: Sunitinib	Recruiting	No Results Available	Sarcoma, Alveolar Soft Part	Drug: Cediranib|Drug: Sunitinib	National Cancer Institute (NCI)|National Institutes of Health Clinical Center (CC)	NIH	NIH	16 Years to 120 Years 聽 (Child, Adult, Senior)	Phase 2	70	Interventional	Allocation: Randomized|Intervention Model: Crossover Assignment|Masking: No masking|Primary Purpose: Treatment		2011-06-17	2018-06-15	Determine the objective response rate (ORR) of single-agent cediranib and single-agent sunitinib malate in patients with advanced ASPS.|Determine the ORR of cediranib in patients who progress on thesunitinib arm, and determine the ORR of sunitinib in patients whoprogress on the cediranib arm|Determine the progression-free survival (PFS) at 24 weeks for single-agent cediranib and single-agent suni…		https://ClinicalTrials.gov/show/NCT01391962
553	Phase II Open Label, Non-randomized Study of Sorafenib and Everolimus in Relapsed and Non-resectable Osteosarcoma	Drug: Sorafenib|Drug: Everolimus	Completed	No Results Available	Metastatic Osteosarcoma|Relapsed Osteosarcoma	Drug: Sorafenib|Drug: Everolimus	Italian Sarcoma Group	Other	other	18 Years and older 聽 (Adult, Senior)	Phase 2	38	Interventional	Intervention Model: Single Group Assignment|Masking: Open Label|Primary Purpose: Treatment		2011-06-01	2014-12-01	Progression Free Survival rate at 6 months|progression free survival|overall survival|Overall response rate|Duration of response|Non-dimensional pattern of response|clinical benefit|Safety		https://ClinicalTrials.gov/show/NCT01804374
589	A Study of Trabectedin or Dacarbazine for the Treatment of Patients With Advanced Liposarcoma or Leiomyosarcoma	Drug: Trabectedin|Drug: Dacarbazine	Completed	Has Results	Advanced Liposarcoma or Leiomyosarcoma	Drug: Trabectedin|Drug: Dacarbazine	Janssen Research & Development, LLC|PharmaMar	Industry	Industry	15 Years and older 聽 (Child, Adult, Senior)	Phase 3	579	Interventional	Allocation: Randomized|Intervention Model: Parallel Assignment|Masking: Open Label|Primary Purpose: Treatment		2011-06-01	2016-04-01	Overall Survival (OS)|Progression-Free Survival (PFS)|Time to Progression|Objective Response Rate|Duration of Response|Number of Participants With Adverse Events (AEs) and Serious Adverse Events (SAEs)		https://ClinicalTrials.gov/show/NCT01343277
190	A Trial of Cediranib in the Treatment of Patients With Alveolar Soft Part Sarcoma (CASPS)	Drug: Cediranib|Drug: Placebo	Active, not recruiting	No Results Available	Alveolar Soft-part Sarcoma	Drug: Cediranib|Drug: Placebo	Institute of Cancer Research, United Kingdom|Royal Marsden NHS Foundation Trust	Other	other	16 Years and older 聽 (Child, Adult, Senior)	Phase 2	36	Interventional	Allocation: Randomized|Intervention Model: Parallel Assignment|Masking: Double Blind (Participant, Care Provider, Investigator, Outcomes Assessor)|Primary Purpose: Treatment		2011-05-01	2019-07-01	To evaluate the efficacy of cediranib in the treatment of ASPS by measuring the percentage change in the sum of target marker lesion diameters from randomisation to week 24 (or progression if sooner) compared to treatment with placebo.|Response rate at week 24, best response using RECISTv1.1 and best reduction (%) in tumour size|Progression-free survival and percentage alive and progression-free …		https://ClinicalTrials.gov/show/NCT01337401
604	Study of Pazopanib in the Treatment of Surgically Unresectable or Metastatic Chondrosarcoma	Drug: pazopanib	Active, not recruiting	No Results Available	Chondrosarcoma|Metastatic Chondrosarcoma	Drug: pazopanib	Vector Oncology|GlaxoSmithKline	Other|Industry	other	18 Years and older 聽 (Adult, Senior)	Phase 2	47	Interventional	Intervention Model: Single Group Assignment|Masking: No masking|Primary Purpose: Treatment		2011-04-01	2017-10-01	Disease control at week 16|Toxicity|Progression free survival (PFS)|Overall survival (OS)		https://ClinicalTrials.gov/show/NCT01330966
87	Phase 3 Study to Compare the Efficacy and Safety of Eribulin With Dacarbazine in Subjects With Soft Tissue Sarcoma	Drug: Eribulin mesylate 1.4 mg/m^2 intravenous|Drug: Dacarbazine of 850 mg/m^2, or 1,000 mg/m^2, or 1,200 mg/m^2 IV	Completed	Has Results	Soft Tissue Sarcoma	Drug: Eribulin mesylate 1.4 mg/m^2 intravenous|Drug: Dacarbazine of 850 mg/m^2, or 1,000 mg/m^2, or 1,200 mg/m^2 IV	Eisai Inc.	Industry	Industry	18 Years and older 聽 (Adult, Senior)	Phase 3	452	Interventional	Allocation: Randomized|Intervention Model: Parallel Assignment|Masking: Open Label|Primary Purpose: Treatment		2011-03-01	2016-08-01	Overall Survival (OS)|Progression-Free Survival (PFS)|Progression-Free Rate at 12 Weeks (PFR12wks)|Clinical Benefit Rate (CBR)		https://ClinicalTrials.gov/show/NCT01327885
356	A Pilot Study of Genetically Engineered NY-ESO-1 Specific NY-ESO-1岫溌测伒鈦筎 in HLA-A2+ Patients With Synovial Sarcoma	Biological: NY-ESO-1(c259)T Cells	Recruiting	No Results Available	Synovial Sarcoma	Biological: NY-ESO-1(c259)T Cells	Adaptimmune	Industry	Industry	4 Years and older 聽 (Child, Adult, Senior)	Phase 1|Phase 2	65	Interventional	Allocation: Non-Randomized|Intervention Model: Parallel Assignment|Masking: No masking|Primary Purpose: Treatment		2011-03-01	2028-03-01	Proportion of subjects with a confirmed Complete Response (CR) or Partial Response (PR) in each cohort|Number of subjects with dose-limiting toxicity (DLT) and adverse events (AE), including serious adverse events (SAE)|Evaluation of the persistence of genetically modified T cells|Percentage of total gene modified T cells with memory subtype|After progressing and after receiving a 2nd dose of NY-…		https://ClinicalTrials.gov/show/NCT01343043
84	Continuing vs Intermittent Trabectedin in Patients With Advanced Soft Tissue Sarcoma	Drug: Trabectedin|Other: Drug: holiday	Active, not recruiting	No Results Available	Soft Tissue Sarcoma|Uterine Sarcoma	Drug: Trabectedin|Other: Drug: holiday	Centre Oscar Lambret|Groupe Sarcome Fran莽ais|Groupe d鈥櫭﹖udes des Tumeurs Osseuses	Other	other	18 Years and older 聽 (Adult, Senior)	Phase 2	53	Interventional	Allocation: Randomized|Intervention Model: Parallel Assignment|Masking: Open Label|Primary Purpose: Treatment		2011-02-01	2017-02-01	PFS rate 24 weeks after randomization|Response rate|Progression free survival rates|Survival rates|Median progression-free and median overall survivals|Tolerability|Clinical and biological predictive factors for non progression at the 6th cycle|Post-randomization cost of care|Self estimation of general health status		https://ClinicalTrials.gov/show/NCT01303094
495	A Safety and Efficacy Study of Patients With Metastatic or Locally Advanced (Unresectable) Chondrosarcoma	Drug: IPI-926|Drug: Placebo Arm	Completed	No Results Available	Conventional Chondrosarcoma	Drug: IPI-926|Drug: Placebo Arm	Infinity Pharmaceuticals, Inc.	Industry	Industry	18 Years and older 聽 (Adult, Senior)	Phase 2	105	Interventional	Allocation: Randomized|Intervention Model: Parallel Assignment|Masking: Double Blind (Participant, Care Provider, Investigator)|Primary Purpose: Treatment		2011-02-01	2013-12-01	Progression Free Survival (PFS)|Comparison of Time To Progression (TTP)|Comparison of Overall Survival (OS)|Overall Response Rate (ORR)		https://ClinicalTrials.gov/show/NCT01310816
313	Everolimus in Combination With Imatinib Mesylate in Treating Patients With Locally Advanced, Locally Recurrent, or Metastatic Soft Tissue Sarcoma	Other: diagnostic laboratory biomarker analysis|Drug: everolimus|Drug: imatinib mesylate	Completed	Has Results	Adult Synovial Sarcoma|Recurrent Adult Soft Tissue Sarcoma|Stage III Adult Soft Tissue Sarcoma|Stage IV Adult Soft Tissue Sarcoma	Other: diagnostic laboratory biomarker analysis|Drug: everolimus|Drug: imatinib mesylate	National Cancer Institute (NCI)	NIH	NIH	18 Years and older 聽 (Adult, Senior)	Phase 1|Phase 2	14	Interventional	Intervention Model: Single Group Assignment|Masking: Open Label|Primary Purpose: Treatment		2011-01-01	2013-10-01	Response Rate (CR + PR) Assessed by RECIST 1.1 (Phase II)		https://ClinicalTrials.gov/show/NCT01281865
605	Vismodegib in Treating Patients With Advanced Chondrosarcomas	Other: Laboratory Biomarker Analysis|Other: Pharmacogenomic Study|Drug: Vismodegib	Active, not recruiting	No Results Available	Clear Cell Chondrosarcoma|Dedifferentiated Chondrosarcoma|Mesenchymal Chondrosarcoma|Metastatic Chondrosarcoma|Primary Central Chondrosarcoma	Other: Laboratory Biomarker Analysis|Other: Pharmacogenomic Study|Drug: Vismodegib	National Cancer Institute (NCI)	NIH	NIH	18 Years and older 聽 (Adult, Senior)	Phase 2	45	Interventional	Intervention Model: Single Group Assignment|Masking: No masking|Primary Purpose: Treatment		2010-12-21	null	Clinical benefit (complete response + partial response + stable disease) rate per Response Evaluation Criteria in Solid Tumors criteria 2009|Duration of response|Expression pattern of hedgehog signaling molecules by using quantitative reverse transcription-polymerase chain reaction and immunohistochemistry|Mutational status of patched 1 and smoothened|Overall survival per Response Evaluation Crit…		https://ClinicalTrials.gov/show/NCT01267955
456	Study of Zalypsis庐 (PM00104) in Patients With Unresectable Locally Advanced and/or Metastatic Ewing Family of Tumors (EFT) Progressing After at Least One Prior Line of Chemotherapy	Drug: Zalypsis	Completed	No Results Available	Ewing's Sarcoma|Primitive Neuroectodermal Tumor (PNET)|Askin's Tumor of the Chest Wall|Extraosseous Ewing's Sarcoma (EOE)	Drug: Zalypsis	PharmaMar	Industry	Industry	16 Years and older 聽 (Child, Adult, Senior)	Phase 2	17	Interventional	Intervention Model: Single Group Assignment|Masking: Open Label|Primary Purpose: Treatment		2010-12-01	2012-04-01	Antitumor activity|To determine time-to-event efficacy parameters|Safety profile and tolerability profile|Pharmacokinetics profile|Pharmacodynamic profile|Pharmacogenomic (PGx) profile		https://ClinicalTrials.gov/show/NCT01222767
705	Therapy Trial to Determine the Safety and Efficacy of Heavy Ion Radiotherapy in Patients With Osteosarcoma	Radiation: heavy ion radiotherapy (C12)	Not yet recruiting	No Results Available	Osteosarcoma	Radiation: heavy ion radiotherapy (C12)	Heidelberg University|Dietmar Hopp Stiftung	Other	other	6 Years and older 聽 (Child, Adult, Senior)	Phase 1|Phase 2	20	Interventional	Allocation: Non-Randomized|Intervention Model: Single Group Assignment|Masking: Open Label|Primary Purpose: Treatment		2010-12-01	2020-01-01	feasibility, toxicity (tox) measured by the CTC Criteria .Unacceptable:grade 4 tox. A rate of acute tox (鈮?3 months during/after RT) > grade 3 of 鈮?5% and a rate of late tox > grade 3 of 鈮?3% will be acceptable.|tumor response (RECIST criteria), disease free survival, overall survival and description of FDG-PET characteristics before and after RT.		https://ClinicalTrials.gov/show/NCT01005043
74	Phase II Study of NGR-hTNF in Combination With Doxorubicin in Patients Affected by Soft Tissue Sarcomas.	Drug: NGR-hTNF|Drug: NGR-hTNF|Drug: Doxorubicin	Active, not recruiting	No Results Available	Metastatic Adult Soft Tissue Sarcoma	Drug: NGR-hTNF|Drug: NGR-hTNF|Drug: Doxorubicin	MolMed S.p.A.	Industry	Industry	18 Years and older 聽 (Adult, Senior)	Phase 2	96	Interventional	Allocation: Randomized|Intervention Model: Parallel Assignment|Masking: Open Label|Primary Purpose: Treatment		2010-10-01	2017-06-01	Progression-Free Survival (PFS)|Safety and Toxicity according to NCI-CTCAE criteria (version 4.02)|Duration of Disease Control|Overall survival (OS)|Response rate|Tumor response		https://ClinicalTrials.gov/show/NCT00484341
132	Selumetinib With or Without Temsirolimus in Treating Patients With Metastatic, Recurrent, or Locally Advanced Soft Tissue Sarcoma That Cannot Be Removed By Surgery	Other: Laboratory Biomarker Analysis|Drug: Selumetinib|Drug: Temsirolimus	Completed	Has Results	Recurrent Adult Soft Tissue Sarcoma|Stage III Adult Soft Tissue Sarcoma|Stage IV Adult Soft Tissue Sarcoma	Other: Laboratory Biomarker Analysis|Drug: Selumetinib|Drug: Temsirolimus	National Cancer Institute (NCI)|National Comprehensive Cancer Network	NIH|Other	NIH	18 Years and older 聽 (Adult, Senior)	Phase 2	70	Interventional	Allocation: Randomized|Intervention Model: Parallel Assignment|Masking: Open Label|Primary Purpose: Treatment		2010-10-01	2015-04-01	Progression-free Survival|Number of Participants With Objective Response|4 -Month Progression-free Survival Rate.		https://ClinicalTrials.gov/show/NCT01206140
215	A Study of Olaratumab in Soft Tissue Sarcoma	Biological: Olaratumab|Drug: doxorubicin	Completed	Has Results	Sarcoma, Soft Tissue	Biological: Olaratumab|Drug: doxorubicin	Eli Lilly and Company	Industry	Industry	18 Years and older 聽 (Adult, Senior)	Phase 1|Phase 2	148	Interventional	Allocation: Randomized|Intervention Model: Parallel Assignment|Masking: No masking|Primary Purpose: Treatment		2010-10-01	2016-04-01	Progression-free Survival (PFS)|Number of Participants With Treatment Related Adverse Events (TEAE), Adverse Events (AE) or Serious Adverse Events (SAE) for Safety for the Phase 1b Portion of the Study|Number of Participants With AEs and SAEs for Phase 2 Portion|Overall Survival (OS)|Percentage of Participants With Objective Response (Objective Response Rate)|Percentage of Participants Who Are Pr…		https://ClinicalTrials.gov/show/NCT01185964
684	Outpatient Administration of High Dose Methotrexate (HD MTX) in Patients With Osteosarcoma	Drug: High Dose Methotrexate	Completed	No Results Available	Osteosarcoma	Drug: High Dose Methotrexate	The Hospital for Sick Children	Other	other	6 Years to 18 Years 聽 (Child, Adult)	Phase 3	6	Interventional	Intervention Model: Single Group Assignment|Masking: No masking|Primary Purpose: Treatment		2010-10-01	2016-10-01	The proportion of outpatient High Dose Methotrexate courses which result in an inpatient hospital admission.|The institutional costs for all the inpatient courses which occur on study|The average cost of an outpatient course|Patient and parent satisfaction		https://ClinicalTrials.gov/show/NCT01176981
389	PD0332991 (Palbociclib) in Patients With Advanced or Metastatic Liposarcoma	Drug: Palbociclib	Completed	No Results Available	Sarcoma|Liposarcoma	Drug: Palbociclib	Memorial Sloan Kettering Cancer Center|Pfizer	Other|Industry	other	18 Years and older 聽 (Adult, Senior)	Phase 2	90	Interventional	Intervention Model: Single Group Assignment|Masking: No masking|Primary Purpose: Treatment		2010-09-23	2016-10-25	to determine the proportion of patients with advanced/metastatic liposarcoma who are progression-free at 12 weeks|Overall response rate (defined as CR + PR)|Overall survival|Clinical benefit rate (CR + PR + SD)		https://ClinicalTrials.gov/show/NCT01209598
317	Bevacizumab, Chemotherapy and Valproic Acid in Advanced Sarcomas	Drug: Bevacizumab, Gemcitabine, docetaxel and valproic acid	Active, not recruiting	No Results Available	Sarcoma|Soft Tissue Sarcoma|Locally Advanced Sarcoma|Unresectable Sarcoma|Metastatic Sarcoma	Drug: Bevacizumab, Gemcitabine, docetaxel and valproic acid	University of Iowa|Genentech, Inc.	Other|Industry	other	18 Years to 99 Years 聽 (Adult, Senior)	Phase 1|Phase 2	40	Interventional	Allocation: Non-Randomized|Intervention Model: Single Group Assignment|Masking: No masking|Primary Purpose: Treatment		2010-09-01	null	Dose-limiting toxicities per CTCAE 4.0; grade 4 hematologic toxicity; grade 3 or 4 hepatotoxicity.		https://ClinicalTrials.gov/show/NCT01106872
586	Efficacity of Weekly Paclitaxel in Association or Not With Bevacizumab in Metastatic or Locally Advanced Angiosarcomas	Drug: Paclitaxel|Drug: Bevacizumab	Active, not recruiting	No Results Available	Angiosarcoma	Drug: Paclitaxel|Drug: Bevacizumab	Centre Oscar Lambret|Groupe Sarcome Fran莽ais|Groupe d鈥櫭﹖udes des Tumeurs Osseuses	Other	other	18 Years and older 聽 (Adult, Senior)	Phase 2	70	Interventional	Allocation: Randomized|Intervention Model: Parallel Assignment|Masking: Open Label|Primary Purpose: Treatment		2010-09-01	2017-06-01	Progression free rate after 6 months of treatment|Objective response at 3, 6, 9 months of treatment|Median progression-free rate|Global median survival|Tolerance|Correlation between efficacity and serum expression of anti angiogenic factors|Correlation between efficacity and beta-tubuline III expression in tissue		https://ClinicalTrials.gov/show/NCT01303497
181	A Study of Axitinib in Patients With Advanced Angiosarcoma and Other Soft Tissue Sarcomas	Drug: Axitinib	Active, not recruiting	No Results Available	Soft Tissue Sarcoma	Drug: Axitinib	Sheffield Teaching Hospitals NHS Foundation Trust|University of Birmingham|Cancer Research UK|Pfizer	Other|Industry	other	16 Years and older 聽 (Child, Adult, Senior)	Phase 2	145	Interventional	Intervention Model: Single Group Assignment|Masking: Open Label|Primary Purpose: Treatment		2010-08-01	2017-06-01	Progression-free survival rate at 12 weeks after starting treatment, defined according to the Response Evaluation Criteria In Solid Tumours(RECIST criteria)|Tumour response rate (using RECIST criteria)|Progression-free interval|Progression-free survival time|Overall survival time|Change in performance status|Toxicity rate		https://ClinicalTrials.gov/show/NCT01140737
91	Study of Palifosfamide-tris in Combination With Doxorubicin in Patients With Front-line Metastatic Soft Tissue Sarcoma	Drug: doxorubicin in combination with palifosfamide-tris|Drug: doxorubicin in combination with placebo	Completed	No Results Available	Soft Tissue Sarcoma	Drug: doxorubicin in combination with palifosfamide-tris|Drug: doxorubicin in combination with placebo	Ziopharm	Industry	Industry	18 Years and older 聽 (Adult, Senior)	Phase 3	447	Interventional	Allocation: Randomized|Intervention Model: Parallel Assignment|Masking: Double Blind (Participant, Investigator, Outcomes Assessor)|Primary Purpose: Treatment		2010-07-01	2013-03-01	Progression Free Survival followed by Overall Survival|Quality of Life, as assessed by EORTC QLQ-C30 and EQ-5D questionnaires|Safety and Tolerability as evaluated using CTCAE v 4.0		https://ClinicalTrials.gov/show/NCT01168791
170	Trivalent Ganglioside Vaccine With Immunological Adjuvant or Immunological Adjuvant Alone in Metastatic Sarcoma Patients Who Are Rendered Disease Free	Biological: Trivalent ganglioside vaccine|Biological: OPT-821	Completed	Has Results	Sarcoma	Biological: Trivalent ganglioside vaccine|Biological: OPT-821	MabVax Therapeutics, Inc.	Industry	Industry	16 Years and older 聽 (Child, Adult, Senior)	Phase 2	136	Interventional	Allocation: Randomized|Intervention Model: Parallel Assignment|Masking: Participant, Care Provider, Investigator, Outcomes Assessor|Primary Purpose: Prevention		2010-06-01	2017-03-10	Progression Free Survival|Overall Survival		https://ClinicalTrials.gov/show/NCT01141491
390	Vismodegib and Gamma-Secretase/Notch Signalling Pathway Inhibitor RO4929097 in Treating Patients With Advanced or Metastatic Sarcoma	Drug: Gamma-Secretase Inhibitor RO4929097|Other: Laboratory Biomarker Analysis|Other: Pharmacological Study|Drug: Vismodegib	Completed	Has Results	Adult Alveolar Soft Part Sarcoma|Adult Angiosarcoma|Adult Desmoplastic Small Round Cell Tumor|Adult Epithelioid Hemangioendothelioma|Adult Epithelioid Sarcoma|Adult Extraskeletal Myxoid Chondrosarcoma|Adult Extraskeletal Osteosarcoma|Adult Fibrosarcoma|Adult Leiomyosarcoma|Adult Liposarcoma|Adult Malignant Mesenchymoma|Adult Malignant Peripheral Nerve Sheath Tumor|Adult Rhabdomyosarcoma|Adult Syn…	Drug: Gamma-Secretase Inhibitor RO4929097|Other: Laboratory Biomarker Analysis|Other: Pharmacological Study|Drug: Vismodegib	National Cancer Institute (NCI)	NIH	NIH	18 Years and older 聽 (Adult, Senior)	Phase 1|Phase 2	78	Interventional	Allocation: Randomized|Intervention Model: Parallel Assignment|Masking: Open Label|Primary Purpose: Treatment		2010-06-01	2015-02-01	Maximum-tolerated Dose of Gamma-secretase Inhibitor RO4929097, Defined as the Dose Level Where no More Than 1 Out of 6 Patients Experience DLT at the Highest Dose Level Below the MAD, Graded According to NCI-CTCAE Version 4.0 (Phase Ib)|Progression-free Survival (PFS) of the Combination of RO4929097 With and Without GDC-0449 in Patients With Advanced Sarcoma. (Phase II)|Response Rate (CR + PR) as…		https://ClinicalTrials.gov/show/NCT01154452
596	Study of Doxorubicin and Trabectedin in First Line Treatment on Patients With Metastatic Leiomyosarcoma	Drug: Doxorubicin|Drug: Trabectedin	Completed	No Results Available	Uterus Leiomyosarcoma|Soft Tissue Leiomyosarcoma	Drug: Doxorubicin|Drug: Trabectedin	Gustave Roussy, Cancer Campus, Grand Paris	Other	other	18 Years to 70 Years 聽 (Adult, Senior)	Phase 2	110	Interventional	Allocation: Non-Randomized|Intervention Model: Parallel Assignment|Masking: No masking|Primary Purpose: Treatment		2010-06-01	2016-10-01	Disease control rate|Response rate|Progression Free Survival		https://ClinicalTrials.gov/show/NCT02131480
42	Study on Efficacy and Tolerability of Vorinostat in Patients With Advanced, Metastatic Soft Tissue Sarcoma (STS)	Drug: Vorinostat	Completed	No Results Available	Soft Tissue Sarcoma	Drug: Vorinostat	Heidelberg University|Merck Sharp & Dohme Corp.	Other|Industry	other	18 Years and older 聽 (Adult, Senior)	Phase 2	40	Interventional	Intervention Model: Single Group Assignment|Masking: Open Label|Primary Purpose: Treatment		2010-05-01	2013-09-01	Evaluation of the efficacy of vorinostat on the basis of progression free survival (PFS) up to 1 year after first administration of the IMP.|Evaluation of the efficacy of vorinostat on the basis of overall survival up to 1 year after first administration of the IMP. Investigation on pharmacokinetics und pharmacodynamics of vorinostat. Evaluation of safety and tolerability of vorinostat.		https://ClinicalTrials.gov/show/NCT00918489
188	RAD001 in Advanced Sarcoma	Drug: RAD001	Completed	No Results Available	Soft Tissue Sarcomas|Bone Sarcomas	Drug: RAD001	Asan Medical Center|Novartis	Other|Industry	other	17 Years and older 聽 (Child, Adult, Senior)	Phase 2	41	Interventional	Allocation: Non-Randomized|Intervention Model: Single Group Assignment|Masking: Open Label|Primary Purpose: Treatment		2010-04-01	null	Progression-free survival rate at 16 weeks|Progression-free survival|Overall survival|Response rate|Toxicity		https://ClinicalTrials.gov/show/NCT01830153
595	Activity of Trabectedin or Gemcitabine + Docetaxel in Uterine Leiomyosarcoma	Drug: gemcitabine + docetaxel|Drug: trabectedin	Active, not recruiting	No Results Available	Leiomyosarcoma	Drug: gemcitabine + docetaxel|Drug: trabectedin	Mario Negri Institute for Pharmacological Research|PharmaMar	Other|Industry	other	18 Years and older 聽 (Adult, Senior)	Phase 2	168	Interventional	Allocation: Randomized|Intervention Model: Parallel Assignment|Masking: No masking|Primary Purpose: Treatment		2010-04-01	2017-12-01	progression free rate at 6-month|best response rate		https://ClinicalTrials.gov/show/NCT02249702
194	A Study of SB939 in Patients With Translocation-Associated Recurrent/Metastatic Sarcomas	Drug: SB939	Completed	No Results Available	Metastatic Sarcoma	Drug: SB939	NCIC Clinical Trials Group|Canadian Cancer Trials Group	Other	other	16 Years and older 聽 (Child, Adult, Senior)	Phase 2	24	Interventional	Intervention Model: Single Group Assignment|Masking: Open Label|Primary Purpose: Treatment		2010-03-01	2014-01-01	To determine the efficacy (as measured by objective response) of SB939 when given orally every other day 3 times a week, in patients with translocation-associated sarcomas.|Response duration, stable disease rate and progression free survival in these patients.|Tolerability and toxicity of SB939, according to NCI CTCAE 4.0, in this population|Potential molecular factors predictive of response in f…		https://ClinicalTrials.gov/show/NCT01112384
54	Efficacy and Safety Assessment of Oral LBH589 in Adult Patients With Advanced Soft TIssue Sarcoma After Pre-treatment Failure	Drug: LBH589 (Panobinostat庐)	Completed	No Results Available	Soft Tissue Sarcoma	Drug: LBH589 (Panobinostat庐)	Centre Leon Berard	Other	other	18 Years and older 聽 (Adult, Senior)	Phase 2	53	Interventional	Allocation: Non-Randomized|Intervention Model: Single Group Assignment|Masking: Open Label|Primary Purpose: Treatment		2010-01-01	2013-01-01	3 months non progression rate|Progression-free survival (PFS)|Time to progression (TTP)|best objective response rate|Safety profile based on incidence, intensity and type of adverse events|Plasmatic rate of LBH589		https://ClinicalTrials.gov/show/NCT01136499
246	Gemcitabine Plus Rapamycin Versus Gemcitabine to Treat Advanced Soft Tissue Sarcoma	Drug: Gemcitabine + Rapamycin	Completed	No Results Available	Advanced Soft Tissue Sarcoma	Drug: Gemcitabine + Rapamycin	Grupo Espanol de Investigacion en Sarcomas	Other	other	18 Years to 70 Years 聽 (Adult, Senior)	Phase 1|Phase 2	28	Interventional	Intervention Model: Single Group Assignment|Masking: Open Label|Primary Purpose: Treatment		2010-01-01	2013-12-01	Phase 1: Determination of dosage: Security and toxicity of the combination gemcitabine and rapamycin.|Phase 2: Progression Free Survival|Phase 2: Overall Survival|Phase 2: Toxicity|Phase 1 and 2: Assessment of molecular biomarkers		https://ClinicalTrials.gov/show/NCT01684449
506	Temozolomide, Cixutumumab, and Combination Chemotherapy in Treating Patients With Metastatic Rhabdomyosarcoma	Biological: Cixutumumab|Drug: Cyclophosphamide|Biological: Dactinomycin|Drug: Doxorubicin Hydrochloride|Drug: Etoposide|Drug: Ifosfamide|Drug: Irinotecan Hydrochloride|Other: Laboratory Biomarker Analysis|Drug: Temozolomide|Drug: Vincristine Sulfate Liposome	Completed	Has Results	Adult Rhabdomyosarcoma|Childhood Alveolar Rhabdomyosarcoma|Childhood Embryonal Rhabdomyosarcoma|Metastatic Childhood Soft Tissue Sarcoma|Stage IV Adult Soft Tissue Sarcoma|Untreated Childhood Rhabdomyosarcoma	Biological: Cixutumumab|Drug: Cyclophosphamide|Biological: Dactinomycin|Drug: Doxorubicin Hydrochloride|Drug: Etoposide|Drug: Ifosfamide|Drug: Irinotecan Hydrochloride|Other: Laboratory Biomarker Analysis|Drug: Temozolomide|Drug: Vincristine Sulfate Liposome	National Cancer Institute (NCI)	NIH	NIH	up to 49 Years 聽 (Child, Adult)	Phase 2	175	Interventional	Allocation: Randomized|Intervention Model: Parallel Assignment|Masking: No masking|Primary Purpose: Treatment		2010-01-01	2016-06-01	Feasibility of the Addition of Cixutumumab to Chemotherapy Determined by Patient Enrollment|Feasibility of the Addition of Temozolomide to Chemotherapy Determined by Patient Enrollment|Incidence of Adverse Events Assessed by Common Terminology Criteria for Adverse Events Version 4.0|Event-Free Survival|Response Rate (CR + PR)		https://ClinicalTrials.gov/show/NCT01055314
184	Phase II Study of Ridaforolimus (MK-8669) With Metastatic Bone or Soft-tissue Sarcoma Patients (MK-8669-030 AM1)	Drug: Ridaforolimus	Completed	No Results Available	Sarcoma	Drug: Ridaforolimus	Merck Sharp & Dohme Corp.|Ariad Pharmaceuticals	Industry	Industry	13 Years and older 聽 (Child, Adult, Senior)	Phase 2	50	Interventional	Intervention Model: Single Group Assignment|Masking: Open Label|Primary Purpose: Treatment		2009-11-01	2013-01-01	Progression free rate (PFR) at 6 months		https://ClinicalTrials.gov/show/NCT01010672
336	Temsirolimus and Cixutumumab in Treating Patients With Locally Advanced, Metastatic, or Recurrent Soft Tissue Sarcoma or Bone Sarcoma	Biological: Cixutumumab|Other: Laboratory Biomarker Analysis|Drug: Temsirolimus	Completed	Has Results	Metastatic Osteosarcoma|Recurrent Adult Soft Tissue Sarcoma|Recurrent Osteosarcoma|Stage III Adult Soft Tissue Sarcoma|Stage IV Adult Soft Tissue Sarcoma	Biological: Cixutumumab|Other: Laboratory Biomarker Analysis|Drug: Temsirolimus	National Cancer Institute (NCI)	NIH	NIH	16 Years and older 聽 (Child, Adult, Senior)	Phase 2	178	Interventional	Intervention Model: Single Group Assignment|Masking: Open Label|Primary Purpose: Treatment		2009-11-01	2014-07-01	Progression-free Survival Rate, Defined as CR + PR + SD, as Assessed by RECIST Criteria		https://ClinicalTrials.gov/show/NCT01016015
284	Therapeutic Angiotensin-(1-7) in Treating Patients With Metastatic Sarcoma That Cannot Be Removed By Surgery	Drug: therapeutic angiotensin-(1-7)|Other: laboratory biomarker analysis	Completed	Has Results	Bone Cancer|Chondrosarcoma|Clear Cell Sarcoma of the Kidney|Metastatic Osteosarcoma|Ovarian Sarcoma|Recurrent Adult Soft Tissue Sarcoma|Recurrent Osteosarcoma|Recurrent Uterine Sarcoma|Stage III Adult Soft Tissue Sarcoma|Stage III Uterine Sarcoma|Stage IV Adult Soft Tissue Sarcoma|Stage IV Uterine Sarcoma	Drug: therapeutic angiotensin-(1-7)|Other: laboratory biomarker analysis	Wake Forest University Health Sciences|National Cancer Institute (NCI)	Other|NIH	other	18 Years and older 聽 (Adult, Senior)	Phase 2	20	Interventional	Intervention Model: Single Group Assignment|Masking: Open Label|Primary Purpose: Treatment		2009-10-01	null	Antitumor Activity as Assessed by Number of Patients Showing an Objective Tumor Response|Number of Participants Who Experienced Adverse Events as Assessed by Common Terminology Criteria for Adverse Events (CTCAE) Version 3.0|Time to Disease Progression|Overall Survival|Plasma Levels of Angiogenic Peptides Including Placental Growth Factor (PlGF)|Plasma Levels of Angiogenic Peptides Including PIGF		https://ClinicalTrials.gov/show/NCT01553539
730	A Study of CDX-1401 in Patients With Malignancies Known to Express NY-ESO-1	Biological: CDX-1401 in combination with Resiquimod and/or Poly-ICLC|Biological: CDX-1401|Biological: Resiquimod|Biological: poly-ICLC	Completed	No Results Available	Advanced Malignancies	Biological: CDX-1401 in combination with Resiquimod and/or Poly-ICLC|Biological: CDX-1401|Biological: Resiquimod|Biological: poly-ICLC	Celldex Therapeutics	Industry	Industry	18 Years to 99 Years 聽 (Adult, Senior)	Phase 1|Phase 2	70	Interventional	Intervention Model: Single Group Assignment|Masking: Open Label|Primary Purpose: Treatment		2009-09-01	2014-02-01	Occurrence of adverse events (side effects)|Objective response rate (CR/PR), disease control rate (CR/PR/SD) and time to progression, based on disease-appropriate response criteria.		https://ClinicalTrials.gov/show/NCT00948961
124	Vorinostat and Bortezomib in Treating Patients With Advanced Soft Tissue Sarcoma	Drug: vorinostat|Drug: bortezomib	Completed	Has Results	Recurrent Adult Soft Tissue Sarcoma|Stage III Adult Soft Tissue Sarcoma|Stage IV Adult Soft Tissue Sarcoma	Drug: vorinostat|Drug: bortezomib	National Cancer Institute (NCI)	NIH	NIH	18 Years and older 聽 (Adult, Senior)	Phase 2	16	Interventional	Intervention Model: Single Group Assignment|Masking: Open Label|Primary Purpose: Treatment		2009-06-01	2011-06-01	Confirmed Tumor Responses|Progression Free Survival|Overall Survival		https://ClinicalTrials.gov/show/NCT00937495
312	Protocol for the Treatment of Metastatic Ewing Sarcoma	Drug: TEMIRI|Drug: ADM|Drug: IFO|Drug: CYC|Drug: ETO|Drug: BUMEL|Drug: VIN	Recruiting	No Results Available	Ewing's Sarcoma (ES)	Drug: TEMIRI|Drug: ADM|Drug: IFO|Drug: CYC|Drug: ETO|Drug: BUMEL|Drug: VIN	Italian Sarcoma Group	Other	other	up to 40 Years 聽 (Child, Adult)	Phase 2	70	Interventional	Intervention Model: Single Group Assignment|Masking: No masking|Primary Purpose: Treatment		2009-05-01	2020-05-01	Overall Survival (OS)|Event Free Survival (DFS)|Safety - Incidence and grade of treatment-emergent Adverse Events|Quality of life		https://ClinicalTrials.gov/show/NCT02727387
255	Gemcitabine and Docetaxel With Bevacizumab in Selected Sarcoma Subtypes	Drug: gemcitabine|Drug: docetaxel|Drug: bevacizumab	Completed	Has Results	Sarcoma|Leiomyosarcoma|Malignant Fibrous|Histiocytoma|Angiosarcoma	Drug: gemcitabine|Drug: docetaxel|Drug: bevacizumab	Memorial Sloan Kettering Cancer Center|Genentech, Inc.	Other|Industry	other	18 Years to 75 Years 聽 (Adult, Senior)	Phase 2	47	Interventional	Intervention Model: Single Group Assignment|Masking: Open Label|Primary Purpose: Treatment		2009-04-01	2014-11-01	Overall Objective Response		https://ClinicalTrials.gov/show/NCT00887809
72	Dacarbazine for Metastatic Soft Tissue and Bone Sarcoma	Drug: Dacarbazine	Completed	Has Results	Sarcoma	Drug: Dacarbazine	Washington University School of Medicine	Other	other	18 Years and older 聽 (Adult, Senior)	Phase 2	80	Interventional	Intervention Model: Single Group Assignment|Masking: Open Label|Primary Purpose: Treatment		2009-03-01	2015-01-01	Best Anatomical Tumor Response|Rate of Neutropenia (Grade 3/4)|Rate of Nausea/Emesis (Any Grade)|Comparison of the SUV at up to 3 Tumor Sites|Overall Tumor Metabolic Response|Correlate the Tumor Metabolic Response Rate With the Tumor Anatomic Response Rate|Overall Disease Control Rate|Time to Progression (TTP)|Overall Survival|Correlate the Time to Progression With Best Anatomic Response|Correlat…		https://ClinicalTrials.gov/show/NCT00802880
179	Sorafenib and Dacarbazine in Soft Tissue Sarcoma	Drug: Sorafenib and Dacarbazine	Completed	Has Results	Sarcoma|Synovial Sarcoma|Leiomyosarcoma|Malignant Peripheral Nerve Sheath Tumor	Drug: Sorafenib and Dacarbazine	Memorial Sloan Kettering Cancer Center|Bayer	Other|Industry	other	18 Years and older 聽 (Adult, Senior)	Phase 2	37	Interventional	Intervention Model: Single Group Assignment|Masking: Open Label|Primary Purpose: Treatment		2009-02-01	2013-11-01	Overall Objective Response		https://ClinicalTrials.gov/show/NCT00837148
224	PCI-24781 in Combination With Doxorubicin to Treat Sarcoma	Drug: PCI-24781|Drug: Doxorubicin|Drug: GCSF	Completed	Has Results	Sarcoma	Drug: PCI-24781|Drug: Doxorubicin|Drug: GCSF	Massachusetts General Hospital|Dana-Farber Cancer Institute|Brigham and Women's Hospital|Pharmacyclics LLC.	Other|Industry	other	18 Years and older 聽 (Adult, Senior)	Phase 1|Phase 2	20	Interventional	Allocation: Non-Randomized|Intervention Model: Parallel Assignment|Masking: Open Label|Primary Purpose: Treatment		2009-02-01	2015-03-01	Maximum Tolerated Dose|Dose Limiting Toxicities|Number of Partial Responses (PR)|Rate of Progression-free Survival at 6 Months in Participants Who Received PCI-24781/Doxorubicin Combination Administration.		https://ClinicalTrials.gov/show/NCT01027910
608	Letrozole in Women With Advanced Estrogen/Progesterone Receptor Positive Uterine Leiomyosarcoma	Drug: letrozole	Completed	Has Results	Leiomyosarcoma	Drug: letrozole	Dana-Farber Cancer Institute|Brigham and Women's Hospital|Novartis	Other|Industry	other	18 Years and older 聽 (Adult, Senior)	Phase 2	27	Interventional	Intervention Model: Single Group Assignment|Masking: No masking|Primary Purpose: Treatment		2009-02-01	2014-03-01	Progression Free Survival Rate at 12 Weeks		https://ClinicalTrials.gov/show/NCT00856050
36	An Efficacy and Safety Study of Trabectedin Versus Doxorubicin-Based Chemotherapy in Participants With Translocation-Related Sarcomas (TRS)	Drug: Trabectedin|Drug: Doxorubicin|Drug: Ifosfamide	Completed	Has Results	Sarcoma	Drug: Trabectedin|Drug: Doxorubicin|Drug: Ifosfamide	Johnson & Johnson Pharmaceutical Research & Development, L.L.C.|PharmaMar	Industry	Industry	18 Years and older 聽 (Adult, Senior)	Phase 3	121	Interventional	Allocation: Randomized|Intervention Model: Parallel Assignment|Masking: Open Label|Primary Purpose: Treatment		2008-11-01	2014-08-01	Progression - Free Survival (PFS)|6-month Progression - Free Survival|Percentage of Participants With Objective Response|Overall Survival|Duration of Response (DOR)		https://ClinicalTrials.gov/show/NCT00796120
49	Pazopanib Versus Placebo in Patients With Soft Tissue Sarcoma Whose Disease Has Progressed During or Following Prior Therapy	Drug: PAZOPANIB|Drug: Placebo	Completed	Has Results	Sarcoma, Soft Tissue	Drug: PAZOPANIB|Drug: Placebo	GlaxoSmithKline	Industry	Industry	18 Years and older 聽 (Adult, Senior)	Phase 3	369	Interventional	Allocation: Randomized|Intervention Model: Parallel Assignment|Masking: Double Blind (Participant, Care Provider, Investigator, Outcomes Assessor)|Primary Purpose: Treatment		2008-10-01	2012-12-01	Progression-free Survival (PFS)|Overall Survival (OS)|Number of Participants in the Indicated Categories for Overall Response Assessed by an Independent Radiologist and the Investigator|Time to Response Assessed by an Independent Radiologist and the Investigator|Duration of Response Assessed by the Independent Radiologist and the Investigator|PFS in the Indicated Histology Subgroups of Soft Tissu…		https://ClinicalTrials.gov/show/NCT00753688
235	Dose-Escalation Study of TH-302 in Combination With Doxorubicin to Treat Patients With Advanced Soft Tissue Sarcoma	Drug: TH-302	Completed	No Results Available	Soft Tissue Sarcoma	Drug: TH-302	Threshold Pharmaceuticals	Industry	Industry	18 Years and older 聽 (Adult, Senior)	Phase 1|Phase 2	102	Interventional	Intervention Model: Single Group Assignment|Masking: Open Label|Primary Purpose: Treatment		2008-08-01	2013-10-01	To determine the MTD and DLT(s) of TH- 302 when used in combination with doxorubicin and prophylactic growth factor support in subjects with advanced soft tissue sarcoma|To make an assessment of the efficacy of TH-302 in combination with doxorubicin as determined by progression-free rate at 3 months, progression free survival, response rate, duration of response, and overall survival in subjects …		https://ClinicalTrials.gov/show/NCT00742963
364	A Phase II Study of Oral Cyclophosphamide and Sirolimus (OCR) in Advanced Sarcoma	Drug: Cyclophosphamide and Sirolimus	Completed	Has Results	Osteosarcoma	Drug: Cyclophosphamide and Sirolimus	University of Michigan Cancer Center	Other	other	16 Years and older 聽 (Child, Adult, Senior)	Phase 2	49	Interventional	Allocation: Non-Randomized|Intervention Model: Single Group Assignment|Masking: Open Label|Primary Purpose: Treatment		2008-08-01	2012-09-01	Number of Patients Alive Without Disease Progression|Median Overall Survival Time		https://ClinicalTrials.gov/show/NCT00743509
292	A Study of Avastin (Bevacizumab) in Combination With Standard Chemotherapy in Children and Adolescents With Sarcoma.	Drug: Standard chemotherapy|Drug: bevacizumab [Avastin]	Active, not recruiting	Has Results	Sarcoma	Drug: Standard chemotherapy|Drug: bevacizumab [Avastin]	Hoffmann-La Roche	Industry	Industry	6 Months to 18 Years 聽 (Child, Adult)	Phase 2	154	Interventional	Allocation: Randomized|Intervention Model: Parallel Assignment|Masking: Open Label|Primary Purpose: Treatment		2008-07-01	2019-05-01	Percentage of Participants Who Experienced Event-Free Survival (EFS) Events as Per Independent Review Committee (IRC) Assessment|EFS Duration as Per IRC Assessment|Percentage of Participants With Objective Response Prior to First Local Therapy Assessed by RECIST v1.0 Criteria|Percentage of Participants Who Experienced EFS Events Among Participants Who Had Objective Response|Duration of Response|P…		https://ClinicalTrials.gov/show/NCT00643565
352	A Five-Tier, Open-Label Study of IMC-A12 in Advanced Sarcoma	Biological: IMC-A12 (cixutumumab)|Biological: IMC-A12 (cixutumumab)|Biological: IMC-A12 (cixutumumab)|Biological: IMC-A12 (cixutumumab)|Biological: IMC-A12 (cixutumumab)	Completed	No Results Available	Ewing's Sarcoma /Peripheral Neuroectodermal Tumor (PNET)|Rhabdomyosarcoma|Leiomyosarcoma|Adipocytic Sarcoma|Synovial Sarcoma	Biological: IMC-A12 (cixutumumab)|Biological: IMC-A12 (cixutumumab)|Biological: IMC-A12 (cixutumumab)|Biological: IMC-A12 (cixutumumab)|Biological: IMC-A12 (cixutumumab)	ImClone LLC	Industry	Industry	12 Years and older 聽 (Child, Adult, Senior)	Phase 2	111	Interventional	Intervention Model: Single Group Assignment|Masking: Open Label|Primary Purpose: Treatment		2008-07-01	2012-02-01	Progression-free survival (PFS) at 12 weeks|Overall PFS rate|Objective response rate (ORR)|Time to response|Duration of response|Overall survival (OS)|Clinical benefit rate (CBR)|Number of Participants with Adverse events (AEs)|Serum Anti-IMC-A12 Antibody assessment (immunogenicity)		https://ClinicalTrials.gov/show/NCT00668148
53	A Study of AVE8062 in Advanced-stage Soft Tissue Sarcoma After Failure of Anthracycline and Ifosfamide Chemotherapies	Drug: OMBRABULIN (AVE8062)|Drug: Placebo	Completed	No Results Available	Sarcoma	Drug: OMBRABULIN (AVE8062)|Drug: Placebo	Sanofi	Industry	Industry	18 Years and older 聽 (Adult, Senior)	Phase 3	355	Interventional	Allocation: Randomized|Intervention Model: Parallel Assignment|Masking: Double Blind (Participant, Care Provider, Investigator, Outcomes Assessor)|Primary Purpose: Treatment		2008-06-01	2013-04-01	Progression free survival|Overall survival|Response rate|Safety profile		https://ClinicalTrials.gov/show/NCT00699517
345	Multicenter Trial With PegLiposomal Doxorubicin and Carboplatin Combination Chemotherapy in Gynecological Sarcomas and Mixed Epithelial-Mesenchymal Tumors	Drug: PegLiposomal Doxorubicin|Drug: Carboplatin	Completed	No Results Available	Mesenchymal Tumor|Carcinosarcoma|Leiomyosarcoma	Drug: PegLiposomal Doxorubicin|Drug: Carboplatin	AGO Study Group|MSD SHARP & DOHME GmbH (formerly Essex Pharma GmbH)	Other	other	18 Years and older 聽 (Adult, Senior)	Phase 2	41	Interventional	Intervention Model: Single Group Assignment|Masking: No masking|Primary Purpose: Treatment		2008-06-01	2012-01-01	Anticancer activity in terms of progression-free survival time (PFS)|Tolerability, i.e. type, frequency, severity and duration of adverse reactions (CTCAE,Version 3.0)|Anticancer activity in patients with measurable or evaluable disease in terms of response rates (CR, PR, SD, PD) according to RECIST criteria|Overall survival|Correlation of tumor marker CA-125 with imaging methods		https://ClinicalTrials.gov/show/NCT00815945
29	Treatment of Patients With RAD001 Who Have Progressive Sarcoma	Drug: Everolimus/RAD001	Active, not recruiting	No Results Available	Progressive Sarcoma	Drug: Everolimus/RAD001	Novartis Pharmaceuticals|Novartis	Industry	Industry	18 Years and older 聽 (Adult, Senior)	Phase 2	71	Interventional	Allocation: Non-Randomized|Intervention Model: Single Group Assignment|Masking: No masking|Primary Purpose: Treatment		2008-03-31	2017-12-31	Preliminary efficacy of RAD001 in progressive or metastatic bone and soft tissue sarcoma (except for GIST) defined as the proportion complete response, partial response or stable disease at 16 weeks.|Preliminary efficacy of RAD001 in patients with GIST after failure or intolerance of treatment with imatinib or sunitinib in 1st and 2nd line defined as the proportion of patients showing complete re…		https://ClinicalTrials.gov/show/NCT00767819
307	AZD0530 in Treating Patients With Recurrent Locally Advanced or Metastatic Soft Tissue Sarcoma	Drug: saracatinib	Completed	Has Results	Adult Fibrosarcoma|Adult Leiomyosarcoma|Adult Liposarcoma|Adult Malignant Fibrous Histiocytoma|Adult Rhabdomyosarcoma|Dermatofibrosarcoma Protuberans|Endometrial Stromal Sarcoma|Recurrent Adult Soft Tissue Sarcoma|Recurrent Uterine Sarcoma|Stage III Adult Soft Tissue Sarcoma|Stage III Uterine Sarcoma|Stage IV Adult Soft Tissue Sarcoma|Stage IV Uterine Sarcoma|Uterine Carcinosarcoma|Uterine Leiomy…	Drug: saracatinib	National Cancer Institute (NCI)	NIH	NIH	18 Years and older 聽 (Adult, Senior)	Phase 2	17	Interventional	Intervention Model: Single Group Assignment|Masking: Open Label|Primary Purpose: Treatment		2008-02-01	2012-11-01	Disease Control Rate, Defined as the Number of Patients Who Achieved Complete Response, Partial Response or Stable Disease For a Period of More Than 4 Months.|Objective Response Rate|Overall Survival|Stable Disease Rate|Duration of Response|Time to Disease Progression		https://ClinicalTrials.gov/show/NCT00659360
254	Phase 1b/2 Study of AMG 655 With Doxorubicin for the First-Line Treatment of Unresectable Soft Tissue Sarcoma	Drug: AMG 655|Other: Placebo|Drug: Doxorubicin	Completed	No Results Available	Locally Advanced or Metastatic, Unresectable Soft Tissue Sarcoma|Sarcoma|Soft Tissue Sarcoma	Drug: AMG 655|Other: Placebo|Drug: Doxorubicin	Amgen	Industry	Industry	18 Years and older 聽 (Adult, Senior)	Phase 1|Phase 2	134	Interventional	Allocation: Randomized|Intervention Model: Parallel Assignment|Masking: Double Blind (Participant, Investigator)|Primary Purpose: Treatment		2007-11-01	2011-03-01	Progression-Free Survival|Objective response rate, time to response, duration of response, clinical benefit rate, overall survival, incidence of adverse events and clinical laboratory abnormalities, and incidence of anti-AMG 655 antibody formation.		https://ClinicalTrials.gov/show/NCT00626704
226	Ridaforolimus in Treatment of Sarcoma-SUCCEED (Sarcoma Multi-Center Clinical Evaluation of the Efficacy of Ridaforolimus)(8669-011 AM6)	Drug: ridaforolimus|Drug: Placebo	Completed	No Results Available	Metastatic Soft-Tissue Sarcomas|Metastatic Bone Sarcomas	Drug: ridaforolimus|Drug: Placebo	Merck Sharp & Dohme Corp.|Ariad Pharmaceuticals	Industry	Industry	13 Years and older 聽 (Child, Adult, Senior)	Phase 3	711	Interventional	Allocation: Randomized|Intervention Model: Parallel Assignment|Masking: Double Blind (Participant, Care Provider, Investigator)|Primary Purpose: Treatment		2007-10-01	2012-12-01	Progression-free Survival|Overall survival: First Analysis|Best Target Lesion Response (RECIST)|Overall Survival: Updated Analysis as of 30 April 2011|Overall Survival: Updated Analysis as of 21 January 2012|Safety and tolerability		https://ClinicalTrials.gov/show/NCT00538239
416	Phase 2 Study in Patients With MiT Tumors	Drug: ARQ 197	Completed	No Results Available	Renal Cell Carcinoma (RCC)|Alveolar Soft Part Sarcoma (ASPS)|Clear Cell Sarcoma (CCS)	Drug: ARQ 197	ArQule	Industry	Industry	13 Years and older 聽 (Child, Adult, Senior)	Phase 2	47	Interventional	Intervention Model: Single Group Assignment|Masking: Open Label|Primary Purpose: Treatment		2007-10-01	2011-02-01	Determine the overall response rate (ORR) in patients treated with ARQ 197|Evaluate progression-free survival (PFS) time in patients treated with ARQ 197|Evaluate 6-month and 1-year overall survival (OS) rates in patients treated with ARQ 197|Further characterize the safety of ARQ 197 in adolescent and young adult patients with MiT tumors		https://ClinicalTrials.gov/show/NCT00557609
493	QUILT-3.025: A Phase 2 Study of AMG 479 in Relapsed or Refractory Ewing's Family Tumor and Desmoplastic Small Round Cell Tumors	Drug: AMG 479	Completed	No Results Available	Askin's Tumors|Desmoplastic Small Round Cell Tumors|Estraosseous Ewing's Tumor|Ewing's Family Tumor|Ewing's Sarcoma|Primitive Neuroectodermal Tumors (PNETs)|Sarcoma	Drug: AMG 479	NantCell, Inc.	Industry	Industry	16 Years and older 聽 (Child, Adult, Senior)	Phase 2	38	Interventional	Allocation: Non-Randomized|Intervention Model: Single Group Assignment|Masking: Open Label|Primary Purpose: Treatment		2007-10-01	2012-08-01	Objective response rate (Partial Response [PR] or Complete Response [CR]) as determined by RECIST|Assess the safety and tolerability of AMG 479|Assess the duration of response|Assess the clinical benefit rate|Assess the progression free survival and overall survival		https://ClinicalTrials.gov/show/NCT00563680
626	Chemotherapy for Patients With Osteosarcoma	Drug: Pemetrexed	Completed	Has Results	Osteosarcoma	Drug: Pemetrexed	Eli Lilly and Company	Industry	Industry	18 Years and older 聽 (Adult, Senior)	Phase 2	32	Interventional	Allocation: Non-Randomized|Intervention Model: Single Group Assignment|Masking: Open Label|Primary Purpose: Treatment		2007-09-01	2010-06-01	Percentage of Participants With Tumor Response|Time to Treatment Failure|Correlation of Disease Outcome With Pharmacogenomic Analysis|Number of Participants With Adverse Events (Pharmacology Toxicity)|Duration of Response|Progression-Free Survival (PFS)|Overall Survival (OS) Time		https://ClinicalTrials.gov/show/NCT00523419
83	A Study of LY573636-Sodium in the Treatment of Patients With Metastatic Soft Tissue Sarcoma	Drug: LY573636	Completed	No Results Available	Sarcoma, Soft Tissue	Drug: LY573636	Eli Lilly and Company	Industry	Industry	18 Years and older 聽 (Adult, Senior)	Phase 2	101	Interventional	Intervention Model: Single Group Assignment|Masking: Open Label|Primary Purpose: Treatment		2007-08-01	2010-02-01	Progression-free survival.|Objective response rate (complete response + partial response).|Clinical benefit rate (complete response + partial response + stable disease).|Pharmacokinetics.|Overall survival time.|Duration of overall objective response.|Duration of stable disease.|Safety		https://ClinicalTrials.gov/show/NCT00490451
465	Therapy to Treat Ewing's Sarcoma, Rhabdomyosarcoma or Neuroblastoma	Drug: Tumor Purged/CD25 Depleted Lymphocytes|Biological: Tumor Purged/CD25 Depleted Lymphocytes with Tumor Lysate/KLH Pulsed Dendritic Cell Vaccine|Drug: rhIL-7|Biological: Tumor Lysate/KLH Pulsed Dendritic Cell Vaccine	Active, not recruiting	Has Results	Neuroblastoma|Sarcoma|Rhabdomyosarcoma-Embryonal|Rhabdomyosarcoma- Alveolar|Neuroectodermal Tumors, Primitive, Peripheral	Drug: Tumor Purged/CD25 Depleted Lymphocytes|Biological: Tumor Purged/CD25 Depleted Lymphocytes with Tumor Lysate/KLH Pulsed Dendritic Cell Vaccine|Drug: rhIL-7|Biological: Tumor Lysate/KLH Pulsed Dendritic Cell Vaccine	National Cancer Institute (NCI)|National Institutes of Health Clinical Center (CC)	NIH	NIH	19 Months to 35 Years 聽 (Child, Adult)	Phase 1|Phase 2	44	Interventional	Allocation: Non-Randomized|Intervention Model: Parallel Assignment|Masking: Open Label|Primary Purpose: Treatment		2007-08-01	2017-07-01	Number of Participants With a Positive Immune Response as Evidenced by the Delayed Type of Hypersensitivity (DTH) Reaction Assay|Toxicity|Overall Survival		https://ClinicalTrials.gov/show/NCT00923351
342	Safety and Efficacy Study Using Rexin-G for Sarcoma	Genetic: Rexin-G|Genetic: Rexin-G|Genetic: Rexin-G|Genetic: Rexin-G|Genetic: Rexin-G	Completed	No Results Available	Sarcoma	Genetic: Rexin-G|Genetic: Rexin-G|Genetic: Rexin-G|Genetic: Rexin-G|Genetic: Rexin-G	Epeius Biotechnologies	Industry	Industry	10 Years and older 聽 (Child, Adult, Senior)	Phase 1|Phase 2	36	Interventional	Allocation: Non-Randomized|Intervention Model: Parallel Assignment|Masking: Open Label|Primary Purpose: Treatment		2007-07-01	2011-06-01	Clinical toxicity (DLT and MTD) as defined by patient performance status, toxicity assessment score, hematologic, and metabolic profiles|To identify an objective tumor response to Rexin-G		https://ClinicalTrials.gov/show/NCT00505713
200	Trabectedin in Treating Patients With Advanced, Persistent, or Recurrent Leiomyosarcoma of the Uterus	Drug: trabectedin	Completed	No Results Available	Sarcoma	Drug: trabectedin	Gynecologic Oncology Group|National Cancer Institute (NCI)	Other|NIH	other	18 Years and older 聽 (Adult, Senior)	Phase 2	20	Interventional	Allocation: Non-Randomized|Intervention Model: Single Group Assignment|Masking: Open Label|Primary Purpose: Treatment		2007-06-01	null	Frequency and duration of objective response as measured by RECIST criteria|Frequency and severity of adverse effects as measured by CTCAE v3.0		https://ClinicalTrials.gov/show/NCT00379145
374	Safety and Efficacy Study of REOLYSIN庐 in the Treatment of Bone and Soft Tissue Sarcomas Metastatic to the Lung	Biological: REOLYSIN庐	Completed	No Results Available	Osteosarcoma|Ewing Sarcoma Family Tumors|Malignant Fibrous Histiocytoma|Sarcoma, Synovial|Fibrosarcoma|Leiomyosarcoma	Biological: REOLYSIN庐	Oncolytics Biotech	Industry	Industry	16 Years and older 聽 (Child, Adult, Senior)	Phase 2	53	Interventional	Intervention Model: Single Group Assignment|Masking: Open Label|Primary Purpose: Treatment		2007-06-01	2011-04-01	Complete response (CR) and partial response (PR) as well as prolonged stabilization of disease (SD) will be considered indicative of response. RECIST criteria will be utilized to assess radiographic response.|Safety data, including laboratory parameters and adverse events, will be collected for all patients in order to determine the qualitative and quantitative toxicity, and reversibility of toxi…		https://ClinicalTrials.gov/show/NCT00503295
372	Trial of Dasatinib in Advanced Sarcomas	Drug: Dasatinib	Active, not recruiting	No Results Available	Rhabdomyosarcoma|Malignant Peripheral Nerve Sheath Tumors|Chondrosarcoma|Sarcoma, Ewing's|Sarcoma, Alveolar Soft Part|Chordoma|Epithelioid Sarcoma|Giant Cell Tumor of Bone|Hemangiopericytoma|Gastrointestinal Stromal Tumor (GIST)	Drug: Dasatinib	Sarcoma Alliance for Research through Collaboration|Bristol-Myers Squibb	Other|Industry	other	13 Years and older 聽 (Child, Adult, Senior)	Phase 2	386	Interventional	Intervention Model: Single Group Assignment|Masking: No masking|Primary Purpose: Treatment		2007-05-01	2017-05-01	Evaluation of all lesions for progression or response will be made at 2-month intervals for the first 6 months and then every 3 months thereafter		https://ClinicalTrials.gov/show/NCT00464620
635	Imatinib in Patients With Desmoid Tumor and Chondrosarcoma	Drug: Imatinib Mesylate	Active, not recruiting	No Results Available	Advanced Desmoid Tumor|Advanced Chondrosarcoma	Drug: Imatinib Mesylate	Italian Sarcoma Group	Other	other	18 Years to 80 Years 聽 (Adult, Senior)	Phase 2	35	Interventional	Intervention Model: Single Group Assignment|Masking: Open Label|Primary Purpose: Treatment		2007-05-01	2016-12-01	Tumor response will be evaluated by different imaging techniques		https://ClinicalTrials.gov/show/NCT00928525
308	Sunitinib in Treating Patients With Metastatic, Locally Advanced, or Locally Recurrent Sarcomas	Drug: sunitinib malate	Completed	Has Results	Adult Malignant Fibrous Histiocytoma of Bone|Desmoid Tumor|Endometrial Cancer|Ovarian Cancer|Sarcoma|Small Intestine Cancer	Drug: sunitinib malate	Memorial Sloan Kettering Cancer Center|National Cancer Institute (NCI)|Dana-Farber Cancer Institute	Other|NIH	other	18 Years to 120 Years 聽 (Adult, Senior)	Phase 2	53	Interventional	Allocation: Non-Randomized|Intervention Model: Parallel Assignment|Masking: Open Label|Primary Purpose: Treatment		2007-04-01	2010-11-01	Overall Objective Response		https://ClinicalTrials.gov/show/NCT00474994
82	Safety and Efficacy Study of Glufosfamide in Previously Treated Advanced Soft Tissue Sarcoma	Drug: Glufosfamide	Completed	Has Results	Soft Tissue Sarcoma	Drug: Glufosfamide	Eleison Pharmaceuticals LLC.|Threshold Pharmaceuticals	Industry	Industry	18 Years and older 聽 (Adult, Senior)	Phase 2	22	Interventional	Intervention Model: Single Group Assignment|Masking: Open Label|Primary Purpose: Treatment		2007-03-01	2008-10-01	Objective Response Rate|Progression-free Survival|Overall Survival		https://ClinicalTrials.gov/show/NCT00441467
40	Pemetrexed in Patients With Soft Tissue Sarcoma	Drug: Pemetrexed	Completed	No Results Available	Sarcoma	Drug: Pemetrexed	University Hospital Tuebingen|Arbeitsgemeinschaft fur Internistische Onkologie|German Sarcoma Group	Other	other	18 Years to 90 Years 聽 (Adult, Senior)	Phase 2	54	Interventional	Allocation: Non-Randomized|Intervention Model: Single Group Assignment|Masking: Open Label|Primary Purpose: Treatment		2007-01-01	2008-12-01	Rate of response|Rate of patients who are progression free at 3 and 6 months|Changes in median period of survival|Progression free survival|Toxicity		https://ClinicalTrials.gov/show/NCT00427466
90	E7389 Administered as an IV Bolus Infusion Day 1 and Day 8 Every 3 Weeks in Pre-Treated Patients With Advanced and/or Metastatic Soft Tissue Sarcoma	Drug: E7389	Completed	Has Results	Soft Tissue Sarcoma	Drug: E7389	Eisai Inc.	Industry	Industry	18 Years and older 聽 (Adult, Senior)	Phase 2	128	Interventional	Intervention Model: Single Group Assignment|Masking: No masking|Primary Purpose: Treatment		2007-01-01	2013-02-01	Progression Free Survival (PFS) at 12 Weeks|Overall Progression Free Survival|Objective Response Rate (ORR)|Clinical Response Benefit (CRB)|Time to Onset of Response|Duration of Response|Overall Survival (OS)|Summary of Adverse Events (AEs)		https://ClinicalTrials.gov/show/NCT00413192
135	Phase II Trial of Locally Advanced/Metastatic Soft Tissue Sarcoma or Advanced/Metastatic Malignant GIST	Drug: Gemcitabine , Docetaxel	Completed	No Results Available	Sarcoma|Malignant Gastrointestinal Stromal Tumor	Drug: Gemcitabine , Docetaxel	National Health Research Institutes, Taiwan|Mackay Memorial Hospital|Tri-Service General Hospital|China Medical University Hospital|Kaohsiung Veterans General Hospital.|Taichung Veterans General Hospital|Buddhist Tzu Chi General Hospital	Other	other	18 Years to 70 Years 聽 (Adult, Senior)	Phase 2	58	Interventional	Allocation: Non-Randomized|Intervention Model: Single Group Assignment|Masking: Open Label|Primary Purpose: Treatment		2006-12-01	2011-03-01	Tumor response|Time to tumor progression Overall survival Quality of life		https://ClinicalTrials.gov/show/NCT00359333
283	A Phase I/II Clinical Trial of PXD101 in Combination With Doxorubicin in Patients With Soft Tissue Sarcomas	Drug: PXD101|Drug: Doxorubicin	Completed	Has Results	Dose Escalation: Solid Tumors|MTD: Soft Tissue Sarcomas	Drug: PXD101|Drug: Doxorubicin	Onxeo|Spectrum Pharmaceuticals, Inc	Industry	Industry	18 Years and older 聽 (Adult, Senior)	Phase 1|Phase 2	41	Interventional	Intervention Model: Single Group Assignment|Masking: Open Label|Primary Purpose: Treatment		2006-12-01	2012-10-01	Maximum Tolerated Dose (MTD) PXD101|Maximum Tolerated Dose (MTD) of Doxorubicin|Dose Limiting Toxicity (DLT)|Objective Response (CR and PR)|Time to Response|Duration of Response|Time to Progression|Disease Control Rate (CR or PR or SD)|Belinostat AUC (Time 0 to Last Measurement)|Belinostat Cmax|Belinostat t陆		https://ClinicalTrials.gov/show/NCT00878800
76	BAY-43-9006 in Advanced, Metastatic Soft Tissue Sarcomas	Drug: Sorafenib (BAY-43-9006)	Completed	No Results Available	Sarcoma, Soft Tissue	Drug: Sorafenib (BAY-43-9006)	Istituto Clinico Humanitas	Other	other	18 Years and older 聽 (Adult, Senior)	Phase 2	69	Interventional	Allocation: Non-Randomized|Intervention Model: Single Group Assignment|Masking: Open Label|Primary Purpose: Treatment		2006-11-01	2010-09-01	Progression free survival rate|Overall response rate, overall disease control rate, overall survival		https://ClinicalTrials.gov/show/NCT00406601
370	Phase II Study of Sunitinib Malate for Metastatic and/or Surgically Unresectable Soft Tissue Sarcoma	Drug: Sunitinib Malate (SU011248)	Completed	Has Results	Liposarcoma|Leiomyosarcoma|Fibrosarcoma|Malignant Fibrous Histiocytoma	Drug: Sunitinib Malate (SU011248)	H. Lee Moffitt Cancer Center and Research Institute|Pfizer	Other|Industry	other	18 Years and older 聽 (Adult, Senior)	Phase 2	48	Interventional	Intervention Model: Single Group Assignment|Masking: Open Label|Primary Purpose: Treatment		2006-11-01	2011-12-01	Number of Participants With Overall Response (OR)|Participants' Progression Free Survival (PFS)|Participants' Overall Survival (OS)|Number of Participants With Serious Adverse Events (SAEs)		https://ClinicalTrials.gov/show/NCT00400569
245	TLC D-99 and Ifosfamide in Metastatic Soft Tissue Sarcoma Patients	Drug: combination of TLC D-99 and Ifosfamide	Completed	No Results Available	Sarcoma, Soft Tissue	Drug: combination of TLC D-99 and Ifosfamide	Istituto Clinico Humanitas	Other	other	18 Years and older 聽 (Adult, Senior)	Phase 1|Phase 2	36	Interventional	Allocation: Non-Randomized|Intervention Model: Single Group Assignment|Masking: Open Label|Primary Purpose: Treatment		2006-09-01	2009-12-01	Phase I: Maximum Tolerated Dose (MTD) of combination of TLC D-99 and Ifosfamide|Phase II: Response rate (CR/PR or SD)|Phase II: time to progression, duration of response, overall survival		https://ClinicalTrials.gov/show/NCT00289809
320	Ziv-aflibercept in Treating Patients With Locally Advanced, Unresectable, or Metastatic Gynecologic Soft Tissue Sarcoma	Drug: ziv-aflibercept	Completed	Has Results	Fallopian Tube Cancer|Female Reproductive Cancer|Ovarian Carcinosarcoma|Ovarian Sarcoma|Recurrent Ovarian Epithelial Cancer|Recurrent Uterine Sarcoma|Stage III Ovarian Epithelial Cancer|Stage III Uterine Sarcoma|Stage IV Ovarian Epithelial Cancer|Stage IV Uterine Sarcoma|Uterine Carcinosarcoma|Uterine Leiomyosarcoma	Drug: ziv-aflibercept	National Cancer Institute (NCI)	NIH	NIH	18 Years and older 聽 (Adult, Senior)	Phase 2	63	Interventional	Intervention Model: Single Group Assignment|Masking: Open Label|Primary Purpose: Treatment		2006-09-01	2013-08-01	Objective Response Rate, Evaluated According to the RECIST Criteria|Incidence of Disease Stabilization, as Measured by Progression-free Survival at 6 Months (Leiomyosaroma Group)|Incidence of Disease Stabilization, as Measured by Progression-free Survival at 6 Months (Carcinosarcoma Group)|Survival (Leiomyosarcoma Group)|Survival (Carcinosarcoma Group)		https://ClinicalTrials.gov/show/NCT00390234
384	High-Dose Combination Chemotherapy and Radiation Therapy in Treating Patients With Newly Diagnosed Metastatic Rhabdomyosarcoma or Ectomesenchymoma	Biological: dactinomycin|Drug: cyclophosphamide|Drug: doxorubicin hydrochloride|Drug: etoposide|Drug: ifosfamide|Drug: irinotecan hydrochloride|Drug: vincristine sulfate|Procedure: conventional surgery|Radiation: radiation therapy|Biological: filgrastim	Active, not recruiting	Has Results	Sarcoma	Biological: dactinomycin|Drug: cyclophosphamide|Drug: doxorubicin hydrochloride|Drug: etoposide|Drug: ifosfamide|Drug: irinotecan hydrochloride|Drug: vincristine sulfate|Procedure: conventional surgery|Radiation: radiation therapy|Biological: filgrastim	Children's Oncology Group|National Cancer Institute (NCI)	Other|NIH	other	up to 49 Years 聽 (Child, Adult)	Phase 3	109	Interventional	Intervention Model: Single Group Assignment|Masking: Open Label|Primary Purpose: Treatment		2006-07-01	null	Tumor Response Rate|Estimate of the Percent of Patients Event Free at 4 Years Following Study Entry|Early Disease Control|Feasibility|Toxicity		https://ClinicalTrials.gov/show/NCT00354744
304	Sorafenib in Treating Patients With Soft Tissue Sarcomas (Extremity Sarcoma Closed to Entry as of 5/30/07)	Drug: sorafenib tosylate|Procedure: therapeutic conventional surgery|Other: laboratory biomarker analysis|Other: pharmacological study|Procedure: computed tomography|Procedure: dynamic contrast-enhanced magnetic resonance imaging	Completed	Has Results	Metastatic Ewing Sarcoma/Peripheral Primitive Neuroectodermal Tumor|Metastatic Osteosarcoma|Recurrent Adult Soft Tissue Sarcoma|Recurrent Ewing Sarcoma/Peripheral Primitive Neuroectodermal Tumor|Recurrent Osteosarcoma|Stage I Adult Soft Tissue Sarcoma|Stage II Adult Soft Tissue Sarcoma|Stage III Adult Soft Tissue Sarcoma|Stage IV Adult Soft Tissue Sarcoma	Drug: sorafenib tosylate|Procedure: therapeutic conventional surgery|Other: laboratory biomarker analysis|Other: pharmacological study|Procedure: computed tomography|Procedure: dynamic contrast-enhanced magnetic resonance imaging	National Cancer Institute (NCI)	NIH	NIH	18 Years and older 聽 (Adult, Senior)	Phase 2	15	Interventional	Allocation: Non-Randomized|Intervention Model: Parallel Assignment|Masking: Open Label|Primary Purpose: Treatment		2006-06-01	2008-07-01	Change in Fludeoxyglucose (FDG) Uptake (Maximal Standardized Uptake Value, or SUVmax)|Change in Interstitial Fluid Pressure (IFP)|Change in White Blood Cell Count (WBC)|Change in Pericyte Coverage of Endothelial Cells (Alpha-SMA)|Clinical Benefit as Measured by 50% Reduction in IFP|Clinical Benefit, Measured by Any Reduction in Tumor Dimensions on CT Scan as Measured by RECIST Criteria|Incidence …		https://ClinicalTrials.gov/show/NCT00330421
354	Aerosol L9-NC and Temozolomide in Ewing's Sarcoma	Drug: Temozolomide|Drug: L9-NC	Completed	No Results Available	Ewing's Sarcoma	Drug: Temozolomide|Drug: L9-NC	M.D. Anderson Cancer Center	Other	other	10 Years and older 聽 (Child, Adult, Senior)	Phase 1|Phase 2	10	Interventional	Allocation: Non-Randomized|Intervention Model: Single Group Assignment|Masking: Open Label|Primary Purpose: Treatment		2006-06-01	2009-09-01	Toxicity Profile|Number of Participants with Response According to Response Evaluation Criteria In Solid Tumors (RECIST)		https://ClinicalTrials.gov/show/NCT00492141
480	A Pilot Study of Tumor Cell Vaccine for High-risk Solid Tumor Patients Following Stem Cell Transplantation	Biological: Tumor lysate-pulsed dendritic cell (DC) vaccine|Other: Hematopoietic stem cell transplantation (HSCT)	Active, not recruiting	No Results Available	Sarcoma|Neuroblastoma|Wilm's Tumor	Biological: Tumor lysate-pulsed dendritic cell (DC) vaccine|Other: Hematopoietic stem cell transplantation (HSCT)	University of Michigan Cancer Center	Other	other	up to 30 Years 聽 (Child, Adult)	Phase 2	16	Interventional	Intervention Model: Single Group Assignment|Masking: Open Label|Primary Purpose: Treatment		2006-06-01	2016-09-01	To estimate the rate of immune response of this immunotherapy treatment|To correlate and characterize the immune response to the clinical response.|To define immunologic endpoints that can serve as surrogates of clinical response.		https://ClinicalTrials.gov/show/NCT00405327
33	S0505 Sorafenib in Treating Patients With Advanced Soft Tissue Sarcomas	Drug: sorafenib	Completed	Has Results	Sarcoma	Drug: sorafenib	National Cancer Institute (NCI)	NIH	NIH	18 Years and older 聽 (Adult, Senior)	Phase 2	51	Interventional	Intervention Model: Single Group Assignment|Masking: Open Label|Primary Purpose: Treatment		2006-03-01	2012-09-01	Objective Response (Confirmed, Complete and Partial)|Four-month Progression-free Survival Rate|Number of Patients With Grade 3 Through 5 Adverse Events That Are Related to Study Drug		https://ClinicalTrials.gov/show/NCT00217620
237	Study of ZIO-201 in Advanced Sarcoma	Drug: ZIO-201	Completed	No Results Available	Advanced Sarcoma	Drug: ZIO-201	Ziopharm	Industry	Industry	18 Years and older 聽 (Adult, Senior)	Phase 1|Phase 2	53	Interventional	Allocation: Non-Randomized|Intervention Model: Single Group Assignment|Masking: Open Label|Primary Purpose: Treatment		2006-02-01	2013-12-01	toxicities|pharmacokinetics		https://ClinicalTrials.gov/show/NCT00439686
431	Combination Chemotherapy in Treating Patients With Stage III or Stage IV Malignant Peripheral Nerve Sheath Tumors	Biological: filgrastim|Drug: doxorubicin hydrochloride|Drug: etoposide|Drug: ifosfamide|Procedure: conventional surgery|Radiation: radiation therapy	Completed	No Results Available	Neurofibromatosis Type 1|Sarcoma	Biological: filgrastim|Drug: doxorubicin hydrochloride|Drug: etoposide|Drug: ifosfamide|Procedure: conventional surgery|Radiation: radiation therapy	Sarcoma Alliance for Research through Collaboration|National Cancer Institute (NCI)	Other|NIH	other	Child, Adult, Senior	Phase 2	74	Interventional	Allocation: Non-Randomized|Intervention Model: Parallel Assignment|Masking: Open Label|Primary Purpose: Treatment		2005-12-01	2014-06-01	Response rate (complete response and partial response)		https://ClinicalTrials.gov/show/NCT00304083
690	Combination Chemotherapy, PEG-Interferon Alfa-2b, and Surgery in Treating Patients With Osteosarcoma	Drug: doxorubicin hydrochloride|Drug: cisplatin|Drug: methotrexate|Procedure: therapeutic conventional surgery|Biological: peginterferon alfa-2b|Drug: ifosfamide|Drug: etoposide|Procedure: quality-of-life assessment|Other: questionnaire administration	Active, not recruiting	No Results Available	Localized Osteosarcoma|Metastatic Osteosarcoma	Drug: doxorubicin hydrochloride|Drug: cisplatin|Drug: methotrexate|Procedure: therapeutic conventional surgery|Biological: peginterferon alfa-2b|Drug: ifosfamide|Drug: etoposide|Procedure: quality-of-life assessment|Other: questionnaire administration	Children's Oncology Group|National Cancer Institute (NCI)|University College London Hospitals	Other|NIH	other	5 Years to 40 Years 聽 (Child, Adult)	Phase 3	1164	Interventional	Allocation: Randomized|Intervention Model: Parallel Assignment|Masking: No masking|Primary Purpose: Treatment		2005-11-01	2018-01-01	Event-free survival|Overall survival|Toxicity as measured by CTCAE v3.0|Quality of life		https://ClinicalTrials.gov/show/NCT00134030
219	Bevacizumab in Treating Patients With Angiosarcoma	Biological: Bevacizumab	Active, not recruiting	No Results Available	Sarcoma	Biological: Bevacizumab	Northwestern University|Genentech, Inc.	Other|Industry	other	18 Years and older 聽 (Adult, Senior)	Phase 2	30	Interventional	Intervention Model: Single Group Assignment|Masking: No masking|Primary Purpose: Treatment		2005-10-01	2018-12-01	Evaluate median progression-free survival of patients treated with the study drug, bevacizumab.|Evaluate the effect of bevacizumab on the objective response rate in patients with angiosarcoma and epithelioid hemangioendothelioma|To evaluate the duration of response|Assess the treatment effect of bevacizumab on duration of overall survival|Evaluate the toxicity of bevacizumab in patients with angi…		https://ClinicalTrials.gov/show/NCT00288015
222	Gemcitabine With or Without Docetaxel as Second-Line Therapy in Treating Patients With Metastatic or Relapsed, Unresectable Uterine or Soft Tissue Leiomyosarcoma	Drug: docetaxel|Drug: gemcitabine hydrochloride	Completed	No Results Available	Sarcoma	Drug: docetaxel|Drug: gemcitabine hydrochloride	UNICANCER	Other	other	18 Years to 120 Years 聽 (Adult, Senior)	Phase 2	90	Interventional	Allocation: Randomized|Intervention Model: Parallel Assignment|Masking: Open Label|Primary Purpose: Treatment		2005-10-01	2012-08-01	Anti-tumoral activity (objective response rate)|Progression-free survival|Response duration|Tolerability|Dose intensity|Overall survival|Biological markers		https://ClinicalTrials.gov/show/NCT00227669
301	Sorafenib in Treating Patients With Metastatic, Locally Advanced, or Recurrent Sarcoma	Drug: sorafenib tosylate	Completed	Has Results	Adult Angiosarcoma|Adult Epithelioid Sarcoma|Adult Leiomyosarcoma|Adult Malignant Fibrous Histiocytoma|Adult Neurofibrosarcoma|Adult Synovial Sarcoma|Ovarian Sarcoma|Recurrent Adult Soft Tissue Sarcoma|Recurrent Uterine Sarcoma|Stage III Adult Soft Tissue Sarcoma|Stage III Uterine Sarcoma|Stage IV Adult Soft Tissue Sarcoma|Stage IV Uterine Sarcoma|Uterine Carcinosarcoma|Uterine Leiomyosarcoma	Drug: sorafenib tosylate	National Cancer Institute (NCI)	NIH	NIH	18 Years and older 聽 (Adult, Senior)	Phase 2	147	Interventional	Intervention Model: Single Group Assignment|Masking: Open Label|Primary Purpose: Treatment		2005-09-01	2011-03-01	Overall Response Rate Measured by Complete Response (CR) Rate and Partial Response (PR) Rate as Determined by RECIST		https://ClinicalTrials.gov/show/NCT00245102
332	S0423 Pemetrexed Disodium in Treating Patients With Recurrent and Unresectable or Metastatic Chondrosarcoma	Drug: pemetrexed disodium	Completed	No Results Available	Sarcoma	Drug: pemetrexed disodium	Southwest Oncology Group|National Cancer Institute (NCI)	Other|NIH	other	18 Years and older 聽 (Adult, Senior)	Phase 2	75	Interventional	Intervention Model: Single Group Assignment|Masking: Open Label|Primary Purpose: Treatment		2005-09-01	2009-08-01	Response rate as measured by RECIST criteria|Toxicity as measured by CTC v 3.0|Response rate compared with methylthioadenosine phosphorylase (MTAP) deletions as measured by fluorescence in-situ hybridization (FISH) retrospectively		https://ClinicalTrials.gov/show/NCT00107419
69	Alimta Plus Gemcitabine for Advanced Sarcoma	Drug: Alimta/Gemcitabine	Completed	No Results Available	Sarcoma, Soft Tissue	Drug: Alimta/Gemcitabine	Columbia University	Other	other	18 Years and older 聽 (Adult, Senior)	Phase 2	12	Interventional	Allocation: Non-Randomized|Intervention Model: Single Group Assignment|Masking: Open Label|Primary Purpose: Treatment		2005-08-01	2012-04-01	Tumor response rate|Median survival		https://ClinicalTrials.gov/show/NCT00860015
25	Trastuzumab in Treating Patients With Locally Advanced or Metastatic Synovial Sarcoma	Biological: trastuzumab	Completed	No Results Available	Sarcoma	Biological: trastuzumab	Southwest Oncology Group|National Cancer Institute (NCI)	Other|NIH	other	18 Years and older 聽 (Adult, Senior)	Phase 2	40	Interventional	Primary Purpose: Treatment		2005-07-01	2007-08-01	Response rate (confirmed complete response and partial response)|Progression-free survival at 1 and 2 years|Overall survival at 1 and 2 years|Toxicity		https://ClinicalTrials.gov/show/NCT00104949
163	Trial of Cetuximab in Patients With Metastatic and/or Locally Advanced Soft Tissue and Bony Sarcomas	Drug: Cetuximab|Drug: Cetuximab	Completed	Has Results	Sarcoma	Drug: Cetuximab|Drug: Cetuximab	University of Michigan Cancer Center|Bristol-Myers Squibb|ImClone LLC	Other|Industry	other	16 Years and older 聽 (Child, Adult, Senior)	Phase 2	36	Interventional	Allocation: Non-Randomized|Intervention Model: Parallel Assignment|Masking: Open Label|Primary Purpose: Treatment		2005-06-01	2009-12-01	Number of Patients With Sarcoma Who Are Tumor Progression Free and Alive at Four Months From Start of Treatment With Single-agent Cetuximab.|Progression Free Survival.|Overall Survival		https://ClinicalTrials.gov/show/NCT00148109
198	Paclitaxel and Carboplatin in Treating Patients With Persistent or Recurrent Stage III or Stage IV Uterine Cancer	Drug: carboplatin|Drug: paclitaxel	Completed	Has Results	Sarcoma	Drug: carboplatin|Drug: paclitaxel	Gynecologic Oncology Group|National Cancer Institute (NCI)	Other|NIH	other	18 Years and older 聽 (Adult, Senior)	Phase 2	55	Interventional	Intervention Model: Single Group Assignment|Masking: Open Label|Primary Purpose: Treatment		2005-05-01	null	Nature and Degree of Toxicity|Response Evaluation Criteria in Solid Tumors Criteria (RECIST) 1.0 Best Response		https://ClinicalTrials.gov/show/NCT00112489
204	Paclitaxel in Treating Patients With Locally Advanced or Metastatic Soft Tissue Angiosarcoma or Lymphangiosarcoma That Cannot Be Removed By Surgery	Drug: paclitaxel	Completed	No Results Available	Sarcoma	Drug: paclitaxel	UNICANCER	Other	other	18 Years to 70 Years 聽 (Adult, Senior)	Phase 2	30	Interventional	Intervention Model: Single Group Assignment|Masking: Open Label|Primary Purpose: Treatment		2005-02-01	2012-01-01	Objective Response Rate|Response rate|Tolerability|Time to progression|Overall survival|Clinical criteria predicting response|Correlation of efficacy with the expression of genes involved in the angiogenesis regulation		https://ClinicalTrials.gov/show/NCT00217607
434	Sorafenib in Treating Patients With Advanced or Recurrent Uterine Cancer	Drug: sorafenib tosylate	Completed	Has Results	Recurrent Uterine Sarcoma|Stage III Uterine Sarcoma|Stage IV Uterine Sarcoma|Uterine Carcinosarcoma	Drug: sorafenib tosylate	National Cancer Institute (NCI)	NIH	NIH	18 Years and older 聽 (Adult, Senior)	Phase 2	56	Interventional	Intervention Model: Single Group Assignment|Masking: Open Label|Primary Purpose: Treatment		2005-02-01	2010-07-01	Objective Overall Response Rate|Overall Survival|Progression Free Survival|Duration of Response		https://ClinicalTrials.gov/show/NCT00238121
715	Inhalation SLIT Cisplatin (Liposomal) for the Treatment of Osteosarcoma Metastatic to the Lung	Drug: Cisplatin liposomal	Completed	Has Results	Osteosarcoma Metastatic	Drug: Cisplatin liposomal	Insmed Incorporated	Industry	Industry	13 Years to 50 Years 聽 (Child, Adult)	Phase 1|Phase 2	19	Interventional	Allocation: Non-Randomized|Intervention Model: Single Group Assignment|Masking: No masking|Primary Purpose: Treatment		2005-01-12	2008-03-17	The Study Medication Was to be Considered Effective if the Population Response Rate Was Found to be Greater Than 20% and Individuals Who Demonstrated a CR or PR or Whose Tumours Demonstrated a Grade 3 or 4 Histologic Response at the Time of Surgery.		https://ClinicalTrials.gov/show/NCT00102531
303	Depsipeptide (Romidepsin) in Treating Patients With Metastatic or Unresectable Soft Tissue Sarcoma	Drug: romidepsin	Completed	Has Results	Adult Alveolar Soft-part Sarcoma|Adult Angiosarcoma|Adult Epithelioid Sarcoma|Adult Extraskeletal Chondrosarcoma|Adult Extraskeletal Osteosarcoma|Adult Fibrosarcoma|Adult Leiomyosarcoma|Adult Liposarcoma|Adult Malignant Fibrous Histiocytoma|Adult Malignant Hemangiopericytoma|Adult Malignant Mesenchymoma|Adult Neurofibrosarcoma|Adult Rhabdomyosarcoma|Adult Synovial Sarcoma|Gastrointestinal Stromal…	Drug: romidepsin	National Cancer Institute (NCI)	NIH	NIH	18 Years and older 聽 (Adult, Senior)	Phase 2	40	Interventional	Intervention Model: Single Group Assignment|Masking: No masking|Primary Purpose: Treatment		2005-01-07	2008-10-23	Objective Tumor Response (Complete and Partial)|Time to Progression|Toxicity as Assessed Using the Expanded Common Toxicity Criteria Version 3|Survival		https://ClinicalTrials.gov/show/NCT00112463
271	a Multicenter Clinical Trial for the Treatment of Children and Adolescents With Soft Tissue Sarcoma Stage 4	Drug: Topotecan|Drug: Carboplatin	Completed	No Results Available	Sarcoma, Soft Tissue	Drug: Topotecan|Drug: Carboplatin	Cooperative Weichteilsarkom Study Group|Deutsche Krebshilfe e.V., Bonn (Germany)	Other	other	up to 21 Years 聽 (Child, Adult)	Phase 2	90	Interventional	Allocation: Non-Randomized|Intervention Model: Parallel Assignment|Masking: Open Label|Primary Purpose: Treatment		2005-01-01	2009-03-01	Response according to RECIST criteria|Toxicity|Overall-Survival|Event-free-survival		https://ClinicalTrials.gov/show/NCT00130858
357	Samarium Sm 153 and Stem Cell Transplant Followed By Radiation Therapy Patients With Osteosarcoma	Biological: filgrastim|Drug: ifosfamide|Procedure: peripheral blood stem cell transplantation|Radiation: Sm-EDTMP (low dose)|Radiation: sm-EDTMP (higher dose)	Completed	Has Results	Sarcoma	Biological: filgrastim|Drug: ifosfamide|Procedure: peripheral blood stem cell transplantation|Radiation: Sm-EDTMP (low dose)|Radiation: sm-EDTMP (higher dose)	Sidney Kimmel Comprehensive Cancer Center|National Cancer Institute (NCI)	Other|NIH	other	13 Years to 50 Years 聽 (Child, Adult)	Phase 2	11	Interventional	Intervention Model: Single Group Assignment|Masking: Open Label|Primary Purpose: Treatment		2004-10-01	2009-03-01	Tumor Response|Predictive Value of Imaging Studies|Overall and Progression-free Survival After Study Treatment|Toxicity at End of Study Treatment|Long Term Side Effects of Infusional Samarium-153 After Study Treatment|Correlative Dose of Radiation by Low Dose and High Dose Samarium-153		https://ClinicalTrials.gov/show/NCT00245011
376	Study of AP23573/MK-8669 (Ridaforolimus), A Mammalian Target of Rapamycin (mTOR) Inhibitor, in Participants With Advanced Sarcoma (MK-8669-018 AM1)(COMPLETED)	Drug: ridaforolimus	Completed	No Results Available	Leiomyosarcoma|Liposarcoma|Osteosarcoma|Sarcoma, Soft Tissue|Metastases	Drug: ridaforolimus	Merck Sharp & Dohme Corp.|Ariad Pharmaceuticals	Industry	Industry	15 Years and older 聽 (Child, Adult, Senior)	Phase 2	216	Interventional	Intervention Model: Single Group Assignment|Masking: Open Label|Primary Purpose: Treatment		2004-10-01	2008-11-01	Number of participants with Clinical Benefit Response (CBR) Using Response Criteria in Solid Tumors (RECIST)|Time to Tumor Progression|Progression Free Survival|Overall Survival|Duration of Response|Number of participants experiencing adverse events|Number of participants who discontinued study drug due to adverse events|Mean ridaforolimus blood levels within 5 minutes post intravenous infusion		https://ClinicalTrials.gov/show/NCT00093080
106	A Study of STA-4783 in Combination With Weekly Paclitaxel for Treatment of Patients With Soft Tissue Sarcomas	Drug: STA-4783	Completed	No Results Available	Soft Tissue Sarcoma	Drug: STA-4783	Synta Pharmaceuticals Corp.	Industry	Industry	18 Years and older 聽 (Adult, Senior)	Phase 2	80	Interventional	Allocation: Non-Randomized|Intervention Model: Single Group Assignment|Masking: Open Label|Primary Purpose: Treatment		2004-07-01	2005-10-01			https://ClinicalTrials.gov/show/NCT00087997
151	Imatinib Mesylate in Treating Patients With Locally Advanced or Metastatic Dermatofibrosarcoma Protuberans or Giant Cell Fibroblastoma	Drug: imatinib mesylate|Procedure: conventional surgery	Completed	No Results Available	Sarcoma	Drug: imatinib mesylate|Procedure: conventional surgery	European Organisation for Research and Treatment of Cancer - EORTC	Other	other	18 Years and older 聽 (Adult, Senior)	Phase 2	17	Interventional	Masking: Open Label|Primary Purpose: Treatment		2004-04-01	null	Progression-free rate at 14 weeks|Response rate as assessed by RECIST criteria|Progression-free survival|Overall survival|Duration of response|Toxicity as assessed by CTC 3.0		https://ClinicalTrials.gov/show/NCT00085475
264	Vinblastine, Celecoxib, and Combination Chemotherapy in Treating Patients With Newly-Diagnosed Metastatic Ewing's Sarcoma Family of Tumors	Drug: celecoxib|Drug: cyclophosphamide|Drug: doxorubicin hydrochloride|Drug: etoposide|Drug: ifosfamide|Drug: vinblastine sulfate|Drug: vincristine sulfate|Procedure: conventional surgery|Radiation: radiation therapy|Drug: MESNA|Drug: Filgrastim	Completed	Has Results	Sarcoma	Drug: celecoxib|Drug: cyclophosphamide|Drug: doxorubicin hydrochloride|Drug: etoposide|Drug: ifosfamide|Drug: vinblastine sulfate|Drug: vincristine sulfate|Procedure: conventional surgery|Radiation: radiation therapy|Drug: MESNA|Drug: Filgrastim	Children's Oncology Group|National Cancer Institute (NCI)	Other|NIH	other	up to 50 Years 聽 (Child, Adult)	Phase 2	38	Interventional	Intervention Model: Single Group Assignment|Masking: Open Label|Primary Purpose: Treatment		2004-04-01	2013-12-01	Occurrence of Severe Toxicity|Event Free Survival		https://ClinicalTrials.gov/show/NCT00061893
162	S0330 Erlotinib in Treating Patients With Unresectable or Metastatic Malignant Peripheral Nerve Sheath Tumor	Drug: erlotinib hydrochloride	Completed	No Results Available	Sarcoma	Drug: erlotinib hydrochloride	Southwest Oncology Group|National Cancer Institute (NCI)	Other|NIH	other	18 Years and older 聽 (Adult, Senior)	Phase 2	24	Interventional	Intervention Model: Single Group Assignment|Masking: Open Label|Primary Purpose: Treatment		2003-12-01	2009-08-01	Tumor response as assessed by RECIST radiographic criteria|Toxicity as assessed by CTCAE		https://ClinicalTrials.gov/show/NCT00068367
199	Docetaxel, Gemcitabine, and Filgrastim (G-CSF) or Pegfilgrastim in Treating Patients With Advanced, Persistent, or Recurrent Uterine Leiomyosarcoma	Biological: filgrastim|Biological: pegfilgrastim|Drug: docetaxel|Drug: gemcitabine hydrochloride	Completed	No Results Available	Sarcoma	Biological: filgrastim|Biological: pegfilgrastim|Drug: docetaxel|Drug: gemcitabine hydrochloride	Gynecologic Oncology Group|National Cancer Institute (NCI)	Other|NIH	other	18 Years and older 聽 (Adult, Senior)	Phase 2	null	Interventional	Masking: Open Label|Primary Purpose: Treatment		2003-12-01	null	Antitumor activity|Toxicity		https://ClinicalTrials.gov/show/NCT00101127
120	Perifosine in Treating Patients With Advanced Soft Tissue Sarcoma	Drug: perifosine|Other: laboratory biomarker analysis|Other: pharmacological study	Completed	No Results Available	Recurrent Adult Soft Tissue Sarcoma|Stage III Adult Soft Tissue Sarcoma|Stage IV Adult Soft Tissue Sarcoma	Drug: perifosine|Other: laboratory biomarker analysis|Other: pharmacological study	National Cancer Institute (NCI)	NIH	NIH	18 Years and older 聽 (Adult, Senior)	Phase 2	46	Interventional	Intervention Model: Single Group Assignment|Masking: Open Label|Primary Purpose: Treatment		2003-06-01	null	Progression-free rate|Survival time|Time to disease progression|Duration of response|Time to treatment failure|Average change over time for PK variable(s)		https://ClinicalTrials.gov/show/NCT00064324
32	Study Evaluating the Safety and Efficacy of ABT-510 in Subjects With Locally Advanced or Metastatic Soft Tissue Sarcoma	Drug: ABT-510 - Thrombospondin-1 mimetic	Completed	No Results Available	Sarcoma, Soft Tissue	Drug: ABT-510 - Thrombospondin-1 mimetic	Abbott	Industry	Industry	18 Years and older 聽 (Adult, Senior)	Phase 2	88	Interventional	Allocation: Randomized|Intervention Model: Parallel Assignment|Masking: Open Label|Primary Purpose: Treatment		2003-05-01	2006-04-01	Progression free survival|Response rate|Overall survival|Performance status		https://ClinicalTrials.gov/show/NCT00061659
112	Perifosine in Treating Patients With Metastatic or Locally Advanced Soft Tissue Sarcoma	Drug: perifosine	Completed	No Results Available	Endometrial Cancer|Sarcoma	Drug: perifosine	NCIC Clinical Trials Group|National Cancer Institute (NCI)|Canadian Cancer Trials Group	Other|NIH	other	18 Years and older 聽 (Adult, Senior)	Phase 2	null	Interventional	Masking: Open Label|Primary Purpose: Treatment		2003-05-01	2008-09-01			https://ClinicalTrials.gov/show/NCT00053794
625	A Study to Assess Treatment With 2 Different Dosing Schedules of Trabectidin Administered to Patients With Advanced Cancer	Drug: Yondelis|Drug: Yondelis|Drug: Dexamethasone|Drug: Dexamethasone	Completed	Has Results	Liposarcoma|Leiomyosarcoma	Drug: Yondelis|Drug: Yondelis|Drug: Dexamethasone|Drug: Dexamethasone	Johnson & Johnson Pharmaceutical Research & Development, L.L.C.|PharmaMar	Industry	Industry	18 Years and older 聽 (Adult, Senior)	Phase 2	271	Interventional	Allocation: Randomized|Intervention Model: Parallel Assignment|Masking: Open Label|Primary Purpose: Treatment		2003-05-01	2008-05-01	Time to Progression- Independent Review|Percentage of Participants Objective Response - Independent Review|Duration of Response - Independent Review|Progression-Free Survival - Independent Review|Overall Survival		https://ClinicalTrials.gov/show/NCT00060944
128	Doxorubicin With or Without Ifosfamide and Pegfilgrastim in Treating Patients With Locally Advanced or Metastatic Soft Tissue Sarcoma	Biological: pegfilgrastim|Drug: doxorubicin hydrochloride|Drug: ifosfamide|Procedure: multimodality therapy	Completed	No Results Available	Sarcoma	Biological: pegfilgrastim|Drug: doxorubicin hydrochloride|Drug: ifosfamide|Procedure: multimodality therapy	European Organisation for Research and Treatment of Cancer - EORTC	Other	other	18 Years to 60 Years 聽 (Adult)	Phase 3	455	Interventional	Allocation: Randomized|Masking: Open Label|Primary Purpose: Treatment		2003-04-01	2012-07-01	Overall survival|Response as assessed by RECIST criteria|Toxicity as assessed by CTC 2.0|Treatment-related mortality		https://ClinicalTrials.gov/show/NCT00061984
175	Soblidotin in Treating Patients With Advanced or Metastatic Soft Tissue Sarcoma	Drug: soblidotin	Completed	No Results Available	Sarcoma	Drug: soblidotin	Daiichi Sankyo, Inc.|National Cancer Institute (NCI)	Industry|NIH	Industry	15 Years and older 聽 (Child, Adult, Senior)	Phase 2	null	Interventional	Masking: Open Label|Primary Purpose: Treatment		2003-04-01	2005-12-01			https://ClinicalTrials.gov/show/NCT00064220
167	Irinotecan (Camptosar) in Patients With Advanced Sarcomas	Drug: Irinotecan	Completed	No Results Available	Sarcoma	Drug: Irinotecan	M.D. Anderson Cancer Center	Other	other	Child, Adult, Senior	Phase 2	38	Interventional	Intervention Model: Single Group Assignment|Masking: Open Label|Primary Purpose: Treatment		2003-03-01	2012-01-01	Efficacy of the topoisomerase I (topo I) inhibitor irinotecan, delivered via a low-dose protracted schedule to patients with advanced sarcoma		https://ClinicalTrials.gov/show/NCT00509860
39	Study of Gemcitabine and Vinorelbine in Soft Tissue Sarcomas	Drug: gemcitabine|Drug: vinorelbine	Completed	No Results Available	Sarcoma, Soft Tissue	Drug: gemcitabine|Drug: vinorelbine	Dana-Farber Cancer Institute|Brigham and Women's Hospital|Massachusetts General Hospital	Other	other	18 Years and older 聽 (Adult, Senior)	Phase 2	40	Interventional	Allocation: Non-Randomized|Intervention Model: Single Group Assignment|Masking: Open Label|Primary Purpose: Treatment		2003-02-01	2007-06-01	To determine the response of the combination of gemcitabine and vinorelbine in patients with metastatic soft tissue sarcoma|To determine the duration of response and the overall survival of patients with metastatic soft tissue sarcoma being treated with this combination|to evaluate the safety of this combination in this patient population		https://ClinicalTrials.gov/show/NCT00134641
178	Comparison of Gemcitabine v. Gemcitabine Plus Docetaxel in Unresectable Soft Tissue Sarcoma	Drug: Gemcitabine|Drug: Docetaxel	Completed	No Results Available	Sarcoma, Soft Tissue	Drug: Gemcitabine|Drug: Docetaxel	Memorial Sloan Kettering Cancer Center|Connective Tissue Oncology Society|M.D. Anderson Cancer Center|Massachusetts General Hospital|Mayo Clinic|University of Michigan Cancer Center	Other	other	10 Years and older 聽 (Child, Adult, Senior)	Phase 3	120	Interventional	Allocation: Randomized|Intervention Model: Parallel Assignment|Masking: Open Label|Primary Purpose: Treatment		2003-01-01	2007-09-01	Determine whether the failure rate (defined as progression or death) among patients with unresectable soft tissue sarcoma is improved with gemcitabine plus docetaxel compared with gemcitabine alone|Determine whether the failure rate (defined as progression or death) at 3 and 6 months is improved among patients with unresectable soft tissue sarcoma treated with gemcitabine plus docetaxel compared …		https://ClinicalTrials.gov/show/NCT00142571
221	Exatecan Mesylate in Treating Patients With Ewing's Sarcoma, Primitive Neuroectodermal Tumor, or Desmoplastic Small Round Cell Tumor	Drug: exatecan mesylate	Completed	No Results Available	Sarcoma	Drug: exatecan mesylate	Daiichi Sankyo, Inc.	Industry	Industry	Child, Adult, Senior	Phase 2	null	Interventional	Masking: Open Label|Primary Purpose: Treatment		2003-01-01	2006-04-01			https://ClinicalTrials.gov/show/NCT00055952
20	Doxorubicin and Bevacizumab in Treating Patients With Locally Recurrent or Metastatic Soft Tissue Sarcoma	Biological: bevacizumab|Drug: doxorubicin hydrochloride	Completed	No Results Available	Sarcoma	Biological: bevacizumab|Drug: doxorubicin hydrochloride	Memorial Sloan Kettering Cancer Center|National Cancer Institute (NCI)	Other|NIH	other	18 Years and older 聽 (Adult, Senior)	Phase 2	null	Interventional	Masking: Open Label|Primary Purpose: Treatment		2002-10-01	2005-10-01			https://ClinicalTrials.gov/show/NCT00052390
26	Gefitinib in Treating Patients With Locally Advanced or Metastatic Synovial Sarcoma	Drug: gefitinib	Completed	No Results Available	Sarcoma	Drug: gefitinib	European Organisation for Research and Treatment of Cancer - EORTC	Other	other	18 Years and older 聽 (Adult, Senior)	Phase 2	48	Interventional	Masking: Open Label|Primary Purpose: Treatment		2002-10-01	null	Progression-free rate at 12 weeks|Toxicity as assessed by CTC 2.0|Response as assessed by RECIST criteria|Time to onset of response|Duration of response|Overall survival		https://ClinicalTrials.gov/show/NCT00052754
276	Imatinib Mesylate in Treating Patients With Advanced Soft Tissue Sarcoma or Bone Sarcoma	Drug: imatinib mesylate	Completed	No Results Available	Childhood Malignant Fibrous Histiocytoma of Bone|Sarcoma	Drug: imatinib mesylate	National Cancer Institute (NCI)	NIH	NIH	10 Years and older 聽 (Child, Adult, Senior)	Phase 2	null	Interventional	Masking: Open Label|Primary Purpose: Treatment		2002-06-01	2007-05-01			https://ClinicalTrials.gov/show/NCT00031915
173	Exatecan Mesylate in Treating Patients With Advanced Soft Tissue Sarcoma	Drug: exatecan mesylate	Completed	No Results Available	Sarcoma	Drug: exatecan mesylate	European Organisation for Research and Treatment of Cancer - EORTC	Other	other	15 Years to 75 Years 聽 (Child, Adult, Senior)	Phase 2	39	Interventional	Masking: Open Label|Primary Purpose: Treatment		2002-05-01	null			https://ClinicalTrials.gov/show/NCT00041236
239	Brostallicin in Treating Patients With Locally Advanced or Metastatic Soft Tissue Sarcoma	Drug: brostallicin	Completed	No Results Available	Gastrointestinal Stromal Tumor|Sarcoma	Drug: brostallicin	European Organisation for Research and Treatment of Cancer - EORTC	Other	other	15 Years and older 聽 (Child, Adult, Senior)	Phase 2	64	Interventional	Primary Purpose: Treatment		2002-05-01	null			https://ClinicalTrials.gov/show/NCT00041249
75	Bendamustin Hydrochloride in Patients With Soft Tissue Sarcoma (STS)	Drug: Bendamustin	Completed	No Results Available	Sarcoma, Soft Tissue	Drug: Bendamustin	University Hospital Tuebingen|Arbeitsgemeinschaft fur Internistische Onkologie|German Sarcoma Group	Other	other	18 Years and older 聽 (Adult, Senior)	Phase 2	28	Interventional	Allocation: Non-Randomized|Intervention Model: Single Group Assignment|Masking: Open Label|Primary Purpose: Treatment		2002-03-01	2006-12-01			https://ClinicalTrials.gov/show/NCT00204620
379	Holmium Ho 166 DOTMP Followed by Peripheral Stem Cell Transplantation in Treating Patients With Metastatic Ewing's Sarcoma or Rhabdomyosarcoma That Has Spread to the Bone	Procedure: peripheral blood stem cell transplantation|Radiation: holmium Ho 166 DOTMP	Completed	No Results Available	Metastatic Cancer|Sarcoma	Procedure: peripheral blood stem cell transplantation|Radiation: holmium Ho 166 DOTMP	Fred Hutchinson Cancer Research Center|National Cancer Institute (NCI)	Other|NIH	other	12 Years and older 聽 (Child, Adult, Senior)	Phase 1|Phase 2	null	Interventional	Primary Purpose: Treatment		2001-11-01	2006-03-01			https://ClinicalTrials.gov/show/NCT00006234
692	Comparison of Chemotherapy Regimens in Treating Children With Relapsed or Progressive Rhabdomyosarcoma	Drug: vincristine sulfate|Drug: irinotecan hydrochloride|Drug: cyclophosphamide|Drug: doxorubicin hydrochloride|Drug: ifosfamide|Drug: etoposide|Drug: tirapazamine|Biological: filgrastim|Biological: sargramostim|Other: pharmacological study|Other: pharmacogenomic studies|Other: laboratory biomarker analysis	Completed	No Results Available	Alveolar Childhood Rhabdomyosarcoma|Embryonal Childhood Rhabdomyosarcoma|Embryonal-botryoid Childhood Rhabdomyosarcoma|Previously Treated Childhood Rhabdomyosarcoma|Recurrent Childhood Rhabdomyosarcoma	Drug: vincristine sulfate|Drug: irinotecan hydrochloride|Drug: cyclophosphamide|Drug: doxorubicin hydrochloride|Drug: ifosfamide|Drug: etoposide|Drug: tirapazamine|Biological: filgrastim|Biological: sargramostim|Other: pharmacological study|Other: pharmacogenomic studies|Other: laboratory biomarker analysis	National Cancer Institute (NCI)	NIH	NIH	up to 20 Years 聽 (Child, Adult)	Phase 2	150	Interventional	Allocation: Randomized|Intervention Model: Parallel Assignment|Masking: Open Label|Primary Purpose: Treatment		2001-11-01	null	Response at week 6 of investigational window therapy (unfavorable risk patients)|Incidence of DLT when tirapazamine is given in combination with cyclophosphamide and doxorubicin, graded according to the NCI CTC v 2.0|Incidence of toxicities associated with the two administration schedules of irinotecan in combination with vincristine, graded according to the NCI CTC v 2.0 (unfavorable risk patien…		https://ClinicalTrials.gov/show/NCT00025363
34	Bortezomib in Treating Patients With Advanced or Metastatic Sarcoma	Drug: bortezomib	Completed	No Results Available	Sarcoma	Drug: bortezomib	Memorial Sloan Kettering Cancer Center|National Cancer Institute (NCI)	Other|NIH	other	18 Years and older 聽 (Adult, Senior)	Phase 2	null	Interventional	Masking: Open Label|Primary Purpose: Treatment		2001-10-01	2004-05-01			https://ClinicalTrials.gov/show/NCT00027716
619	Paclitaxel and Carboplatin in Women With Malignant Mixed Mullerian Tumors (MMMT) of the Uterus	Drug: Carboplatin|Drug: Paclitaxel	Completed	Has Results	Mixed Tumor, Mullerian	Drug: Carboplatin|Drug: Paclitaxel	M.D. Anderson Cancer Center	Other	other	Child, Adult, Senior	Phase 2	23	Interventional	Intervention Model: Single Group Assignment|Masking: Open Label|Primary Purpose: Treatment		2001-08-01	2010-11-01	Number of Participants With Overall Response		https://ClinicalTrials.gov/show/NCT00502203
693	Chemotherapy With or Without Trastuzumab in Treating Patients With Metastatic Osteosarcoma	Drug: doxorubicin hydrochloride|Drug: cisplatin|Drug: methotrexate|Drug: leucovorin calcium|Biological: filgrastim|Procedure: therapeutic conventional surgery|Radiation: radiation therapy|Drug: etoposide|Drug: ifosfamide|Biological: trastuzumab|Other: laboratory biomarker analysis	Completed	No Results Available	Metastatic Osteosarcoma	Drug: doxorubicin hydrochloride|Drug: cisplatin|Drug: methotrexate|Drug: leucovorin calcium|Biological: filgrastim|Procedure: therapeutic conventional surgery|Radiation: radiation therapy|Drug: etoposide|Drug: ifosfamide|Biological: trastuzumab|Other: laboratory biomarker analysis	National Cancer Institute (NCI)	NIH	NIH	up to 30 Years 聽 (Child, Adult)	Phase 2	80	Interventional	Intervention Model: Single Group Assignment|Masking: Open Label|Primary Purpose: Treatment		2001-07-01	2007-05-01	Feasibility and safety of treatment assessed using CTC version 2.0|Response rate|Event free survival (EFS)		https://ClinicalTrials.gov/show/NCT00023998
18	Ecteinascidin 743 in Treating Patients With Unresectable Advanced or Metastatic Soft Tissue Sarcoma	Drug: trabectedin	Completed	No Results Available	Sarcoma	Drug: trabectedin	Memorial Sloan Kettering Cancer Center|National Cancer Institute (NCI)	Other|NIH	other	18 Years and older 聽 (Adult, Senior)	Phase 2	null	Interventional	Primary Purpose: Treatment		2001-02-01	2009-12-01			https://ClinicalTrials.gov/show/NCT00017030
104	SU5416 in Treating Patients With Advanced, Metastatic, or Recurrent Soft Tissue Sarcomas	Drug: semaxanib	Completed	No Results Available	Gastrointestinal Stromal Tumor|Sarcoma	Drug: semaxanib	National Cancer Institute (NCI)	NIH	NIH	18 Years and older 聽 (Adult, Senior)	Phase 2	60	Interventional	Intervention Model: Single Group Assignment|Masking: Open Label|Primary Purpose: Treatment		2000-10-01	null			https://ClinicalTrials.gov/show/NCT00005862
14	Flavopiridol in Treating Patients With Recurrent, Locally Advanced, or Metastatic Soft Tissue Sarcoma	Drug: alvocidib	Completed	No Results Available	Sarcoma	Drug: alvocidib	NCIC Clinical Trials Group|Canadian Cancer Trials Group	Other	other	18 Years and older 聽 (Adult, Senior)	Phase 2	18	Interventional	Allocation: Non-Randomized|Intervention Model: Single Group Assignment|Masking: Open Label|Primary Purpose: Treatment		2000-07-01	2008-09-01	Response Rate|Toxicity		https://ClinicalTrials.gov/show/NCT00005974
108	Continuous Temozolomide in Patients With Advanced or Metastatic Soft Tissue Sarcoma or Metastatic Breast Cancer	Drug: Temozolomide	Completed	No Results Available	Breast Cancer|Soft Tissue Sarcoma	Drug: Temozolomide	University of Washington|Schering-Plough	Other|Industry	other	18 Years and older 聽 (Adult, Senior)	Phase 2	35	Interventional	Intervention Model: Single Group Assignment|Masking: Open Label|Primary Purpose: Treatment		2000-07-01	2006-12-01	Response rate|Time to disease progression|Survival|To determine the toxicity of the regimen.		https://ClinicalTrials.gov/show/NCT00194766
12	O6-benzylguanine and Carmustine in Treating Patients With Recurrent, Metastatic, or Locally Advanced Soft Tissue Sarcoma	Drug: O6-benzylguanine|Drug: carmustine	Completed	No Results Available	Sarcoma	Drug: O6-benzylguanine|Drug: carmustine	University of Chicago|National Cancer Institute (NCI)	Other|NIH	other	18 Years and older 聽 (Adult, Senior)	Phase 2	12	Interventional	Intervention Model: Single Group Assignment|Masking: Open Label|Primary Purpose: Treatment		2000-06-01	2002-10-01	Disease response		https://ClinicalTrials.gov/show/NCT00005066
180	Chemotherapy in Treating Patients With Sarcoma of the Uterus	Drug: pegylated liposomal doxorubicin hydrochloride	Completed	No Results Available	Endometrial Cancer|Sarcoma	Drug: pegylated liposomal doxorubicin hydrochloride	Gynecologic Oncology Group|National Cancer Institute (NCI)	Other|NIH	other	21 Years and older 聽 (Adult, Senior)	Phase 2	null	Interventional	Primary Purpose: Treatment		2000-05-01	null			https://ClinicalTrials.gov/show/NCT00005643
393	Ecteinascidin 743 in Treating Patients With Previously Treated Metastatic Osteosarcoma	Drug: trabectedin	Completed	No Results Available	Sarcoma	Drug: trabectedin	Memorial Sloan Kettering Cancer Center|National Cancer Institute (NCI)	Other|NIH	other	12 Years and older 聽 (Child, Adult, Senior)	Phase 2	null	Interventional	Primary Purpose: Treatment		1999-12-01	2003-09-01			https://ClinicalTrials.gov/show/NCT00005625
347	Combination Chemotherapy Plus Radiation Therapy in Treating Patients With Metastatic Rhabdomyosarcoma or Sarcoma	Biological: dactinomycin|Biological: filgrastim|Biological: pegfilgrastim|Biological: sargramostim|Drug: cyclophosphamide|Drug: irinotecan hydrochloride|Drug: vincristine sulfate|Radiation: radiation therapy	Completed	No Results Available	Sarcoma	Biological: dactinomycin|Biological: filgrastim|Biological: pegfilgrastim|Biological: sargramostim|Drug: cyclophosphamide|Drug: irinotecan hydrochloride|Drug: vincristine sulfate|Radiation: radiation therapy	Children's Oncology Group|National Cancer Institute (NCI)	Other|NIH	other	up to 49 Years 聽 (Child, Adult)	Phase 2	77	Interventional	Masking: Open Label|Primary Purpose: Treatment		1999-09-01	2009-10-01	Event Free Survival		https://ClinicalTrials.gov/show/NCT00003955
115	Isolated Limb Infusion of Chemotherapy in Treating Patients With Melanoma or Soft Tissue Sarcoma of the Arm or Leg That Cannot Be Removed By Surgery	Biological: dactinomycin|Drug: isolated limb perfusion|Drug: melphalan	Completed	No Results Available	Melanoma (Skin)|Sarcoma	Biological: dactinomycin|Drug: isolated limb perfusion|Drug: melphalan	Memorial Sloan Kettering Cancer Center|National Cancer Institute (NCI)	Other|NIH	other	18 Years and older 聽 (Adult, Senior)	Phase 2	35	Interventional	Masking: Open Label|Primary Purpose: Treatment		1999-08-01	null	Efficacy|Morbidity|Expression of melanoma-associated antigens		https://ClinicalTrials.gov/show/NCT00004250
295	Nitrocamptothecin in Treating Patients With Soft Tissue Sarcomas	Drug: rubitecan	Completed	No Results Available	Gastrointestinal Stromal Tumor|Sarcoma|Small Intestine Cancer	Drug: rubitecan	Astex Pharmaceuticals|National Cancer Institute (NCI)	Industry	Industry	Child, Adult, Senior	Phase 2	null	Interventional	Primary Purpose: Treatment		1999-06-01	2004-04-01			https://ClinicalTrials.gov/show/NCT00005874
98	Dolastatin 10 in Treating Patients With Recurrent or Metastatic Soft Tissue Sarcoma	Drug: dolastatin 10	Completed	No Results Available	Ovarian Cancer|Sarcoma	Drug: dolastatin 10	National Cancer Institute (NCI)	NIH	NIH	18 Years and older 聽 (Adult, Senior)	Phase 2	37	Interventional	Intervention Model: Single Group Assignment|Masking: Open Label|Primary Purpose: Treatment		1999-04-01	null			https://ClinicalTrials.gov/show/NCT00003778
427	Combination Chemotherapy and Surgery in Treating Patients With Newly Diagnosed Metastatic Osteosarcoma	Biological: filgrastim|Drug: cisplatin|Drug: doxorubicin hydrochloride|Drug: ifosfamide|Drug: leucovorin calcium|Drug: methotrexate|Drug: trimetrexate glucuronate|Procedure: surgical procedure	Completed	No Results Available	Sarcoma	Biological: filgrastim|Drug: cisplatin|Drug: doxorubicin hydrochloride|Drug: ifosfamide|Drug: leucovorin calcium|Drug: methotrexate|Drug: trimetrexate glucuronate|Procedure: surgical procedure	Memorial Sloan Kettering Cancer Center|National Cancer Institute (NCI)	Other|NIH	other	up to 30 Years 聽 (Child, Adult)	Phase 2	null	Interventional	Primary Purpose: Treatment		1998-12-01	2000-03-01			https://ClinicalTrials.gov/show/NCT00003776
507	Combination Chemotherapy in Treating Patients With Advanced Cancer	Drug: estramustine phosphate sodium|Drug: paclitaxel|Drug: vinorelbine ditartrate	Completed	No Results Available	Leukemia|Lymphoma|Sarcoma|Unspecified Adult Solid Tumor, Protocol Specific	Drug: estramustine phosphate sodium|Drug: paclitaxel|Drug: vinorelbine ditartrate	New York University School of Medicine|National Cancer Institute (NCI)	Other|NIH	other	18 Years and older 聽 (Adult, Senior)	Phase 1|Phase 2	null	Interventional	Primary Purpose: Treatment		1998-09-01	null			https://ClinicalTrials.gov/show/NCT00004105
511	High-dose ICE With Amifostine	Biological: filgrastim|Drug: Amifostine|Drug: Carboplatin|Drug: Etoposide|Drug: Ifosfamide|Procedure: peripheral blood stem cell transplantation	Completed	No Results Available	Bladder Cancer|Brain and Central Nervous System Tumors|Carcinoma of Unknown Primary|Extragonadal Germ Cell Tumor|Head and Neck Cancer|Kidney Cancer|Lung Cancer|Ovarian Cancer|Sarcoma|Testicular Germ Cell Tumor|Unspecified Adult Solid Tumor, Protocol Specific	Biological: filgrastim|Drug: Amifostine|Drug: Carboplatin|Drug: Etoposide|Drug: Ifosfamide|Procedure: peripheral blood stem cell transplantation	Dana-Farber Cancer Institute|National Cancer Institute (NCI)	Other|NIH	other	18 Years to 55 Years 聽 (Adult)	Phase 2	24	Interventional	Intervention Model: Single Group Assignment|Masking: No masking|Primary Purpose: Treatment		1998-07-01	2002-06-01	Percentage of Participants with Grade 2 or higher renal toxicities|Full Pharmacokinetic profiles for ifosfamide and its metabolites MTD of ICE with amifostine		https://ClinicalTrials.gov/show/NCT00003657
282	Ifosfamide or Doxorubicin in Treating Patients With Advanced or Metastatic Soft Tissue Sarcoma	Drug: doxorubicin hydrochloride|Drug: ifosfamide	Completed	No Results Available	Sarcoma	Drug: doxorubicin hydrochloride|Drug: ifosfamide	European Organisation for Research and Treatment of Cancer - EORTC	Other	other	15 Years to 65 Years 聽 (Child, Adult)	Phase 3	780	Interventional	Allocation: Randomized|Primary Purpose: Treatment		1998-01-01	null			https://ClinicalTrials.gov/show/NCT00003212
201	Ifosfamide With or Without Paclitaxel in Treating Patients With Advanced, Refractory, or Recurrent Cancer of the Uterus	Biological: filgrastim|Drug: ifosfamide|Drug: paclitaxel	Completed	No Results Available	Sarcoma	Biological: filgrastim|Drug: ifosfamide|Drug: paclitaxel	Gynecologic Oncology Group|National Cancer Institute (NCI)|Eastern Cooperative Oncology Group	Other|NIH	other	18 Years and older 聽 (Adult, Senior)	Phase 3	166	Interventional	Allocation: Randomized|Primary Purpose: Treatment		1997-11-01	null			https://ClinicalTrials.gov/show/NCT00003128
341	A Pilot Study of Autologous T-Cell Transplantation With Vaccine Driven Expansion of Anti-Tumor Effectors After Cytoreductive Therapy in Metastatic Pediatric Sarcomas	Biological: therapeutic autologous dendritic cells|Drug: indinavir sulfate|Procedure: peripheral blood stem cell transplantation	Completed	Has Results	Ewing's Sarcoma|Rhabdomyosarcoma	Biological: therapeutic autologous dendritic cells|Drug: indinavir sulfate|Procedure: peripheral blood stem cell transplantation	National Cancer Institute (NCI)|National Institutes of Health Clinical Center (CC)	NIH	NIH	5 Years to 35 Years 聽 (Child, Adult)	Phase 2	42	Interventional	Intervention Model: Single Group Assignment|Masking: Open Label|Primary Purpose: Treatment		1996-12-01	2008-09-01	Number of Participants With an Immune Response to Tumor-specific and Non-tumor Specific Peptides During a Period of Immune Reconstitution|The Percent of Patients Who Recover CD4 Counts Within 6 Months of Completion of Chemotherapy|Number of Participants With an Immune Response to the Translocation Breakpoint Peptide|Number of Participants With an Immune Response to Non-Tumor-specific Peptide E7|N…		https://ClinicalTrials.gov/show/NCT00001566
259	Combination Chemotherapy, Surgery, and Radiation Therapy in Treating Children With Advanced Soft Tissue Sarcoma	Biological: filgrastim|Drug: doxorubicin hydrochloride|Drug: ifosfamide|Drug: mesna|Drug: vincristine sulfate|Procedure: conventional surgery|Radiation: brachytherapy|Radiation: low-LET cobalt-60 gamma ray therapy|Radiation: low-LET electron therapy|Radiation: low-LET photon therapy	Completed	No Results Available	Sarcoma	Biological: filgrastim|Drug: doxorubicin hydrochloride|Drug: ifosfamide|Drug: mesna|Drug: vincristine sulfate|Procedure: conventional surgery|Radiation: brachytherapy|Radiation: low-LET cobalt-60 gamma ray therapy|Radiation: low-LET electron therapy|Radiation: low-LET photon therapy	Children's Oncology Group|National Cancer Institute (NCI)	Other|NIH	other	up to 21 Years 聽 (Child, Adult)	Phase 2	43	Interventional	Intervention Model: Single Group Assignment|Masking: Open Label|Primary Purpose: Treatment		1996-09-01	2006-04-01	Estimate the response rate to the combination of vincristine, ifosfamide, and doxorubicin (VID), with G-CSF support|Event-free Survival|Establish a bank of frozen tissue (tumor and peripheral blood)		https://ClinicalTrials.gov/show/NCT00002804
114	Whole-Body Hyperthermia Plus Chemotherapy in Treating Patients With Advanced Sarcoma	Drug: carboplatin|Drug: etoposide|Drug: ifosfamide|Procedure: hyperthermia treatment	Completed	No Results Available	Sarcoma	Drug: carboplatin|Drug: etoposide|Drug: ifosfamide|Procedure: hyperthermia treatment	University of Wisconsin, Madison|National Cancer Institute (NCI)	Other|NIH	other	18 Years to 65 Years 聽 (Adult)	Phase 2	34	Interventional	Primary Purpose: Treatment		1996-07-01	2003-04-01			https://ClinicalTrials.gov/show/NCT00002974
382	Surgery With or Without Combination Chemotherapy in Treating Patients With Lung Metastases From Soft Tissue Sarcoma	Biological: filgrastim|Drug: doxorubicin hydrochloride|Drug: ifosfamide|Procedure: conventional surgery	Completed	No Results Available	Endometrial Cancer|Kidney Cancer|Metastatic Cancer|Ovarian Cancer|Pheochromocytoma|Sarcoma	Biological: filgrastim|Drug: doxorubicin hydrochloride|Drug: ifosfamide|Procedure: conventional surgery	European Organisation for Research and Treatment of Cancer - EORTC|Eastern Cooperative Oncology Group|Scandinavian Sarcoma Group|Southwest Oncology Group	Other	other	16 Years and older 聽 (Child, Adult, Senior)	Phase 3	340	Interventional	Allocation: Randomized|Primary Purpose: Treatment		1996-04-01	null			https://ClinicalTrials.gov/show/NCT00002764
378	Combination Chemotherapy in Treating Patients With Newly Diagnosed Metastatic Ewing's Sarcoma or Primitive Neuroectodermal Tumor	Biological: filgrastim|Drug: amifostine trihydrate|Drug: cyclophosphamide|Drug: doxorubicin hydrochloride|Drug: etoposide|Drug: ifosfamide|Drug: topotecan hydrochloride|Drug: vincristine sulfate|Procedure: conventional surgery|Radiation: low-LET cobalt-60 gamma ray therapy|Radiation: low-LET electron therapy|Radiation: low-LET photon therapy	Completed	No Results Available	Neutropenia|Sarcoma	Biological: filgrastim|Drug: amifostine trihydrate|Drug: cyclophosphamide|Drug: doxorubicin hydrochloride|Drug: etoposide|Drug: ifosfamide|Drug: topotecan hydrochloride|Drug: vincristine sulfate|Procedure: conventional surgery|Radiation: low-LET cobalt-60 gamma ray therapy|Radiation: low-LET electron therapy|Radiation: low-LET photon therapy	National Cancer Institute (NCI)|Children's Cancer Group	NIH|Other	NIH	up to 30 Years 聽 (Child, Adult)	Phase 2	130	Interventional	Intervention Model: Single Group Assignment|Masking: Open Label|Primary Purpose: Treatment		1995-04-01	null			https://ClinicalTrials.gov/show/NCT00002643
280	Combination Chemotherapy and Peripheral Stem Cell Transplantation in Treating Patients With Sarcoma	Biological: filgrastim|Drug: cisplatin|Drug: doxorubicin hydrochloride|Drug: ifosfamide|Drug: melphalan|Procedure: peripheral blood stem cell transplantation	Completed	Has Results	Sarcoma	Biological: filgrastim|Drug: cisplatin|Drug: doxorubicin hydrochloride|Drug: ifosfamide|Drug: melphalan|Procedure: peripheral blood stem cell transplantation	City of Hope Medical Center|National Cancer Institute (NCI)	Other|NIH	other	10 Years to 55 Years 聽 (Child, Adult)	Phase 2	13	Interventional	Intervention Model: Single Group Assignment|Masking: No masking|Primary Purpose: Treatment		1994-09-01	2014-09-01	Number of Participants With Grade 3 Bilirubin|Toxicities Counts|5-year Progression-free Survival|5-year Overall Survival		https://ClinicalTrials.gov/show/NCT00002601
324	New Therapeutic Strategies for Patients With Ewing's Sarcoma Family of Tumors, High Risk Rhabdomyosarcoma, and Neuroblastoma	Drug: ADR-529|Drug: Topotecan|Drug: G-CSF	Completed	No Results Available	Ewing's Sarcoma|Neuroblastoma|Rhabdomyosarcoma	Drug: ADR-529|Drug: Topotecan|Drug: G-CSF	National Cancer Institute (NCI)|National Institutes of Health Clinical Center (CC)	NIH	NIH	Child, Adult, Senior	Phase 2	90	Interventional	Primary Purpose: Treatment		1993-04-01	2002-01-01			https://ClinicalTrials.gov/show/NCT00001335
100	Chemotherapy in Treating Patients With Advanced Sarcoma	Biological: filgrastim|Drug: doxorubicin hydrochloride|Drug: ifosfamide	Completed	No Results Available	Ovarian Cancer|Sarcoma	Biological: filgrastim|Drug: doxorubicin hydrochloride|Drug: ifosfamide	Swiss Group for Clinical Cancer Research	Other|NIH	other	18 Years to 70 Years 聽 (Adult, Senior)	Phase 2	20	Interventional	Intervention Model: Single Group Assignment|Masking: Open Label|Primary Purpose: Treatment		1993-01-01	1995-09-01			https://ClinicalTrials.gov/show/NCT00002526
350	Mix Vaccine for Metastatic Sarcoma Patients	Biological: Mix vaccine	Recruiting	No Results Available	Metastatic Sarcoma|Reaction - Mixed Vaccine	Biological: Mix vaccine	Fuda cancer institute of Fuda cancer hospital, Guangzhou, Guangdong, China	Other	other	40 Years to 70 Years 聽 (Adult, Senior)	Phase 1|Phase 2	30	Interventional	Allocation: Randomized|Intervention Model: Parallel Assignment|Masking: None (Open Label)|Primary Purpose: Treatment		2017-11-30	2020-11-30	Relief degree of tumors|Progress free survival锛圥FS锛墊Overall survival锛圤S锛?Fuda Cancer Hospital, Guangzhou|Biomedical Translational Research Institute of Jinan University		https://ClinicalTrials.gov/show/NCT03357315
697	Apatinib Plus Anti-PD1 Therapy for Advanced Osteosarcoma	Drug: Apatinib|Drug: Camrelizumab	Not yet recruiting	No Results Available	Progression-free Survival|Overall Survival|Clinical Benefit Rate|Toxicity	Drug: Apatinib|Drug: Camrelizumab	Musculoskeletal Tumor Center of Peking University People's Hospital, Beijing, China	Other|Industry	other	14 Years and older 聽 (Child, Adult, Senior)	Phase 2	37	Interventional	Intervention Model: Single Group Assignment|Masking: None (Open Label)|Primary Purpose: Treatment		2018-06-01	2020-03-01	progression-free survival|overall survival|clinical benefit rate		https://ClinicalTrials.gov/show/NCT03359018
49	Irinotecan and Temozolomide for Ewing Sarcoma	Drug: Irinotecan|Drug: Temozolomide	Not yet recruiting	No Results Available	Ewing Sarcoma	Drug: Irinotecan|Drug: Temozolomide	Peking University People's Hospital, Beijing, Beijing, China	Other	other	Child, Adult, Senior	Phase 2	37	Interventional	Intervention Model: Single Group Assignment|Masking: None (Open Label)|Primary Purpose: Treatment		2018-03-01	2025-02-28	Progression-free survival(PFS)|Overall survival(OS)|Object response rate(ORR)|Duration of response(DOR)		https://ClinicalTrials.gov/show/NCT03359005
358	Safety and Efficacy Evaluation of 4th Generation Safety-engineered CAR T Cells Targeting Sarcomas	Biological: Sarcoma-specific CAR-T cells	Recruiting	No Results Available	Sarcoma|Osteoid Sarcoma|Ewing Sarcoma	Biological: Sarcoma-specific CAR-T cells	Shenzhen Geno-immune Medical Institute, Shenzhen, Guangdong, China	Other	other	18 Years to 65 Years 聽 (Adult)	Phase 1|Phase 2	20	Interventional	Intervention Model: Single Group Assignment|Masking: None (Open Label)|Primary Purpose: Treatment		2017-12-01	2020-12-31	Safety of CART cells in patients using CTCAE version 4.0 standard to evaluate the level of adverse events|Persistence and proliferation of CART cells in patients		https://ClinicalTrials.gov/show/NCT03356782
644	Eribulin in Angiosarcoma and Epithelioid Hemangioendothelioma (EHE)	Drug: Eribulin	Not yet recruiting	No Results Available	Angiosarcoma|Epithelioid Hemangioendothelioma	Drug: Eribulin	Massachusetts General Hospital, Boston, Massachusetts, United States|Dana Farber Cancer Institute, Boston, Massachusetts, United States	Other|Industry	other	18 Years and older 聽 (Adult, Senior)	Phase 2	16	Interventional	Intervention Model: Single Group Assignment|Masking: None (Open Label)|Primary Purpose: Treatment		2017-11-30	2025-05-31	Objective Response Rate|Progression Free Survival|Disease Control Rate|Treatment Related Adverse Events		https://ClinicalTrials.gov/show/NCT03331250
299	Pegylated Liposomal Doxorubicin Versus Pirarubicin Plus Ifosfamide, Dacarbazine in Locally Advanced, Unresectable or Metastatic Soft-tissue Sarcoma	Drug: pegylated liposomal doxorubicin|Drug: pirarubicin	Recruiting	No Results Available	Progression-free Survival|Overall Survival|Toxicity	Drug: pegylated liposomal doxorubicin|Drug: pirarubicin	Peking University People's Hospital, Beijing, China	Other	other	16 Years and older 聽 (Child, Adult, Senior)	Phase 2|Phase 3	100	Interventional	Allocation: Randomized|Intervention Model: Parallel Assignment|Masking: Single (Outcomes Assessor)|Primary Purpose: Treatment		2017-11-06	2019-12-30	progression-free survival|overall survival|objective response rate, ORR|left ventricular ejection fraction function		https://ClinicalTrials.gov/show/NCT03342300
165	Durvalumab and Tremelimumab Compared to Doxorubicin in Patients With Advanced or Metastatic Soft Tissue Sarcoma	Biological: Durvalumab and Tremelimumab|Drug: Doxorubicin	Not yet recruiting	No Results Available	Metastatic Adult Soft Tissue Sarcoma|Recurrent Adult Soft Tissue Sarcoma	Biological: Durvalumab and Tremelimumab|Drug: Doxorubicin	Medizinische Hochschule Hannover, Hannover, Germany	Other|Industry	other	18 Years and older 聽 (Adult, Senior)	Phase 2	100	Interventional	Allocation: Randomized|Intervention Model: Parallel Assignment|Masking: None (Open Label)|Primary Purpose: Treatment		2017-11-01	2022-06-01	overall survival (OS)|AEs / SAEs and Treatment Emergent Adverse Events according to CTCAE 4.03|Objective Response Rate (ORR) according to RECIST 1.1 criteria|OS mile stone rate at 24 months|Duration of response|progression-free survival (PFS)|Health related Quality of Life		https://ClinicalTrials.gov/show/NCT03317457
494	Study of the Safety, Pharmacokinetics and Efficacy of EDO-S101, in Patients With Advanced Solid Tumors	Drug: Tinostamustine (EDO-S101)	Recruiting	No Results Available	Small-cell Lung Cancer|Soft Tissue Sarcoma|Triple-negative Breast Cancer|Ovarian Cancer	Drug: Tinostamustine (EDO-S101)	Mayo Clinic Cancer Center, Phoenix, Arizona, United States|Cedars-Sinai Medical Center, Los Angeles, California, United States|Stanford University Medical Center, Palo Alto, California, United States	Industry	Industry	18 Years and older 聽 (Adult, Senior)	Phase 1|Phase 2	158	Interventional	Intervention Model: Single Group Assignment|Masking: None (Open Label)|Primary Purpose: Treatment		2017-10-06	2020-07-01	Safety: Number of participants with treatment-related adverse events as assessed by CTCAE V4.03|Objective Response Rate (ORR) in selected solid tumor cohorts|Clinical Benefit Rate (CBR) in selected solid tumor cohorts|PK: Maximum Plasma Concentration [Cmax]|PK: Time to reach maximum (peak) plasma concentration following drug administration (Tmax)|PK: Area Under the Curve [AUC]|PK: Elimination hal…		https://ClinicalTrials.gov/show/NCT03345485
80	A Study of NKTR-214 in Combination With Nivolumab in Patients With Metastatic and/or Locally Advanced Sarcoma	Drug: NKTR-214|Drug: Nivolumab	Recruiting	No Results Available	SARCOMA	Drug: NKTR-214|Drug: Nivolumab	Memorial Sloan Kettering Cancer Center, New York, New York, United States	Other	other	18 Years and older 聽 (Adult, Senior)	Phase 2	60	Interventional	Intervention Model: Single Group Assignment|Masking: None (Open Label)|Primary Purpose: Treatment		2017-09-12	2019-09-01	number of patients with a response		https://ClinicalTrials.gov/show/NCT03282344
342	Trial of Sunitinib Plus Nivolumab After Standard Treatment in Advanced Soft Tissue and Bone Sarcomas	Drug: Sunitinib 37.5 MG [Sutent]|Drug: Nivolumab 10 MG/ML [Opdivo]	Recruiting	No Results Available	Soft Tissue Sarcoma|Bone Sarcoma	Drug: Sunitinib 37.5 MG [Sutent]|Drug: Nivolumab 10 MG/ML [Opdivo]	Istituto Ortopedico Rizzoli, Bologna, Italy|Candiolo Cancer Institute - FPO, IRCCS, Candiolo, Italy|Istituto Nazionale dei Tumori, Milano, Italy|Hospital Universitari Vall d'Hebr贸n, Barcelona, Spain|Hospital de la Santa Creu i Sant Pau, Barcelona, Spain|Hospital Universitario 12 de Octubre, Madrid, Spain|Hospital Universitario La Paz, Madrid, Spain|Hospital Universitario Virgen del Roc铆o, Sevilla…	Other	other	18 Years to 80 Years 聽 (Adult, Senior)	Phase 1|Phase 2	75	Interventional	Intervention Model: Single Group Assignment|Masking: None (Open Label)|Primary Purpose: Treatment		2017-05-31	2020-05-31	Progression-free survival rate (PFSR)|Overall survival (OS)|Objective response rate (ORR)|Immune response|Tumor response|Safety profile: Adverse events|Clinical outcome		https://ClinicalTrials.gov/show/NCT03277924
243	PLD and IFO As First-line Treatment for Patients With Advanced or Metastatic STS	Drug: PLD and IFO	Recruiting	No Results Available	Soft Tissue Sarcoma	Drug: PLD and IFO	Fudan University Shanghai Cancer Center, Shanghai, Shanghai, China	Other	other	18 Years to 70 Years 聽 (Adult, Senior)	Phase 2	40	Interventional	Intervention Model: Single Group Assignment|Masking: None (Open Label)|Primary Purpose: Treatment		2015-04-01	2018-12-01	progression free survival|overall response rate|overall survival|Adverse Events|biomarker analysis		https://ClinicalTrials.gov/show/NCT03268772
